# Supplementary material for: Human Pluripotent Stem Cell-Derived Medium Spiny Neuron-like Cells Exhibit Gene Desensitization
Source: Cells. 2022 Apr 21;11(9):1411. doi: 10.3390/cells11091411 (PMC9100557; doi:10.3390/cells11091411)
Supplement: Supplementary file 1 [file cells-11-01411-s001.zip]

Archive with 11 entries (9 files):
- cells-1674018-supplementary/
- cells-1674018-supplementary/Supporting Information/
- cells-1674018-supplementary/Supporting Information/Dataset S1.xlsx
- cells-1674018-supplementary/Supporting Information/Dataset S2.xlsx
- cells-1674018-supplementary/Supporting Information/Dataset S3.xlsx
- cells-1674018-supplementary/Supporting Information/Dataset S4.xlsx
- cells-1674018-supplementary/Supporting Information/Dataset S5.xlsx
- cells-1674018-supplementary/Supporting Information/Dataset S6.xlsx
- cells-1674018-supplementary/Supporting Information/Dataset S7.xlsx
- cells-1674018-supplementary/Supporting Information/desktop.ini
- cells-1674018-supplementary/Supporting Information/Supporting Figures and Tables.pdf
