# Supplementary material for: Human Pluripotent Stem Cell-Derived Medium Spiny Neuron-like Cells Exhibit Gene Desensitization
Source: Cells. 2022 Apr 21;11(9):1411. doi: 10.3390/cells11091411 (PMC9100557; doi:10.3390/cells11091411)
Supplement: Supplementary file 1 [file cells-11-01411-s001.zip › cells-1674018-supplementary/Supporting Information/Dataset S1.xlsx]

## Sheet: Overlap
Overlapping 1 µM and 1 mM Acute 1h Differentially Expressed Genes
	1 µM		1 mM
Name	Log2fold change	FDR p-value	Log2fold change	FDR p-value
SYNC	9.0033	0.0175087	1.91153	0.0002287
EGR2	8.89121	0.0125597	6.617	0
EGR3	4.81912	4.03e-14	6.00225	0
FOSB	4.37678	2.31e-13	6.76379	0
EGR1	4.30478	4.75e-65	5.003	0
FOS	3.50974	1.16e-32	3.97487	0
AP000662.1	3.33232	2.97e-07	1.3609	8.653e-07
JUNB	2.99738	3.61e-11	3.01619	0
SOX21	2.78203	6.31e-38	1.7928	0
SIK1B	2.75367	3.9e-14	1.7897	0
CHRM4	2.75239	0.0226871	1.89816	6.083e-06
CSRNP1	2.71268	1.97e-10	1.16394	0
GADD45G	2.70312	2.65e-11	1.26828	0
FAM181A	2.69566	0.00656	1.98278	2.374e-09
OVCA2	2.6275	0.00168	1.00531	6.745e-07
AL139246.5	2.50742	0.00988	1.14584	0.0001381
DLGAP1-AS2	2.43824	0.0180088	1.78	6.322e-12
H2AC11	2.43029	0.0108217	1.25948	7.515e-05
ARC	2.3929	4.33e-06	2.60489	0
RASD1	2.37602	2.08e-06	1.62029	0
FAM43A	2.31388	4.65e-05	1.81043	0
THBS1	2.30214	0.00131	1.34465	1.445e-14
ID1	2.29234	2.41e-08	1.94481	0
SOCS3	2.29113	1.9e-05	3.4402	0
NCOA5	2.26437	1.91e-20	1.31066	6.214e-07
NR4A1	2.16441	6.76e-07	1.99715	0
SIK1	2.13869	0.0295074	1.93019	0
SOX21-AS1	2.05938	2.06e-12	1.33887	1.445e-14
LCMT2	1.98256	7.26e-07	1.03272	1.528e-08
NEUROG1	1.97114	1.38e-07	1.21153	2.512e-05
FOSL2	1.95143	5.46e-09	1.42167	0
NR4A3	1.88992	5.36e-11	1.46857	0
MIR22HG	1.81521	0.00838	2.07662	6.506e-11
RRS1	1.78386	0.0115755	1.06081	6.774e-07
LHX5	1.76022	2.05e-05	1.19744	6.098e-12
ID3	1.68134	0.00139	2.1462	0
ATOH8	1.67474	0.000496	2.056	0
MSX2	1.66499	0.0488488	1.18445	4.726e-08
AP000873.2	1.64396	0.0244079	1.08427	0.000476
PGBD2	1.62915	0.000914	1.2345	1.228e-05
DDX28	1.61668	0.0357495	1.50248	6.625e-14
SRSF3	1.59026	1.5e-13	1.04501	7.521e-08
RSPO1	1.58607	1.55e-07	1.10972	2.4e-06
PDP1	1.56785	5.53e-13	1.13846	0
NEAT1	1.4799	0.0261997	1.33785	0
UNCX	1.44565	0.000746	1.0096	5.25e-07
ACKR3	1.43272	6.53e-07	1.0925	0
TOE1	1.42185	0.00401	1.2146	5.03e-09
FICD	1.40736	0.0159203	1.00039	4.662e-08
ZFP36	1.37481	0.0395597	3.80276	0
CBX4	1.3644	1.2e-07	1.25868	0
ARL4D	1.34282	0.000931	1.16957	0
DMRT3	1.27189	0.000157	1.44532	0
RGS16	1.23899	0.000322	1.11811	0
BTG2	1.23619	1.08e-07	1.58153	0
NUAK2	1.16473	0.00145	2.50453	0
RSPO2	1.10648	1.2e-07	1.03072	0
PRMT6	1.09847	0.013996	1.15231	0
CCN1	1.08494	0.0179356	4.51172	0
CCN2	1.04127	0.0240959	4.813	0
NDRG1	-1.02338	0.00665	-1.2668	6.46e-13
SEZ6	-1.07401	5.68e-05	-1.16539	0
FAM229A	-1.08472	0.00553	-1.42755	1.054e-11
MAPK13	-1.1021	0.020016	-1.16391	3.555e-06
N4BP2L1	-1.13368	0.0235523	-1.20458	0.0003488
STC2	-1.17009	0.000893	-2.24696	0
RUSC1-AS1	-1.17829	0.00413	-1.11164	2.747e-07
FAM72C	-1.198	0.000245	-1.85609	5.008e-13
VEGFA	-1.22998	4.32e-08	-2.66995	0
KCNA4	-1.23694	0.0404983	-1.01994	0.0003601
SH3D21	-1.25177	0.00102	-1.83408	0
HYPK	-1.25799	0.000288	-1.40186	7.682e-09
AC006059.1	-1.25802	0.00851	-1.78115	1.445e-14
LRP2BP	-1.26263	0.0327464	-1.30762	1.189e-06
FAM162A	-1.26824	6.7e-05	-1.27972	3.35e-12
AK4	-1.27881	0.000155	-1.12981	2.408e-09
SAP30-DT	-1.28899	0.022474	-2.03599	6.112e-12
TAF1D	-1.36531	7.05e-08	-1.42591	0
P4HA1	-1.37721	8.35e-10	-1.15525	5.898e-10
MSMO1	-1.38463	1.29e-11	-1.11697	6.262e-10
TNIP1	-1.38729	5.21e-08	-1.15003	7.291e-10
AL049840.2	-1.38872	0.00198	-1.53781	2.115e-13
MEF2C	-1.40598	0.000776	-1.43272	0
PTGDS	-1.41764	0.035835	-1.65611	2.912e-08
MGLL	-1.4267	0.00971	-1.06543	3.079e-07
P4HA2	-1.4397	0.00226	-1.02646	1.436e-07
PDK1	-1.46815	2.89e-07	-2.19708	0
CLK1	-1.49519	1.96e-10	-1.57462	0
ZBED6	-1.4975	2e-13	-1.39504	2.824e-14
STC1	-1.58371	0.000969	-1.06889	9.866e-08
ALDOC	-1.61308	7.78e-09	-1.87824	1.854e-07
AC024896.1	-1.61397	0.0137254	-1.25307	0.0008646
PPFIA4	-1.6622	1.62e-09	-1.32645	0
LMNTD2-AS1	-1.70124	0.0108217	-1.25114	1.65e-05
AL391684.1	-1.73762	0.000663	-1.02532	9.339e-07
BNIP3	-1.74221	1.8e-15	-1.86512	0
AC013394.1	-1.76735	0.00995	-1.44142	4.777e-05
LHFPL5	-1.80611	0.000152	-1.17542	4.995e-05
AP000813.1	-1.83674	0.000903	-1.32079	9.718e-07
SAP25	-1.88667	0.0313716	-1.96715	0.001063
HK2	-1.96589	1.13e-09	-1.77003	0
ARHGAP20	-1.99305	0.000487	-1.59657	0
AC010285.1	-2.09452	0.0277471	-1.7842	0.0155515
AL683813.2	-2.14645	4.82e-14	-1.24484	1.005e-11
AQP1	-2.15343	0.000287	-2.40332	1.924e-05
DKK2	-2.20252	0.000157	1.70774	2.779e-09
AL451123.1	-2.20289	5.39e-05	-1.39866	7.683e-07
CELF2-AS1	-2.20462	7.79e-05	-1.24523	6.437e-05
FAM72D	-2.206	7.23e-13	-1.18007	0.000108
CPXM2	-2.23133	2.75e-12	-1.11678	0.007771
ARRDC3	-2.4252	3.34e-21	1.70252	0
AL357079.1	-2.89859	0.00458	-1.92102	3.992e-06
MCCC1-AS1	-2.92607	0.021503	-2.27958	0.001544
SLC16A3	-2.93013	8.35e-10	-2.32074	4.017e-09
GPNMB	-3.59122	2.76e-09	-1.4615	1.788e-09

## Sheet: 1 µM Unique
Unique 1 µM Acute 1h Differentially Expressed Genes
	1 µM
Name	Log2fold change	FDR p-value
GRM5-AS1	9.07109	0.0250661
C1QTNF3-AMACR	6.30973	0.0220275
ORM1	5.21503	0.0306421
AC011603.3	4.8488	0.00584
AC002094.1	4.72768	0.0232726
AC012184.2	4.624	0.0160191
AC092687.3	4.13711	0.0300415
CDC42EP2	3.81664	0.035835
LINC01508	3.57476	0.00921
DNAAF4-CCPG1	3.39132	0.00232
AC005914.1	3.31541	0.0322652
NPPC	2.87475	0.0022
NEUROD4	2.77877	9.35e-09
MIRLET7BHG	2.65449	0.00154
DLL4	2.62481	0.00851
AC098934.2	2.61419	0.0401122
ZNF165	2.59127	0.0199247
LINC02210-CRHR1	2.49606	0.0113543
HFM1	2.33047	5.17e-07
ZNF658B	2.28874	0.0123459
FP565260.6	2.27445	0.000633
AL137058.2	2.22533	0.011966
AC009090.6	2.21032	0.000284
MIR17HG	2.20507	0.00146
P2RX3	2.05873	0.0360752
SYT2	2.05247	0.000114
SLC7A11	2.01416	1.04e-05
ZNF587B	1.95093	5.04e-05
ZNF547	1.93531	0.000129
TIGD4	1.92207	0.0428269
MOCS3	1.91567	0.00022
ZNF790	1.90927	0.0105156
LHX9	1.90192	3.02e-09
DLL1	1.8849	9.58e-08
SEMA3D	1.83786	0.0416221
ZNF782	1.82882	0.000441
EXO5	1.81631	0.000429
AC093627.5	1.80672	0.00304
SMAD7	1.80501	3.79e-08
AC010615.1	1.7858	0.00214
LFNG	1.77312	0.000742
CARMIL1	1.73418	3.02e-09
HEY1	1.72792	1.12e-15
MAFB	1.70917	0.00253
MIR9-3HG	1.69535	4.36e-13
ZNF268	1.6829	1.76e-08
TSPAN19	1.67574	0.0304214
NRARP	1.67429	4.87e-11
ZSCAN16	1.67418	0.00313
ZNF470	1.67296	0.00048
PCGF6	1.66778	0.00113
NOG	1.65629	0.000157
HES5	1.64489	0.000463
SFPQ	1.64331	2.19e-14
DNAJC28	1.64014	0.0450318
INKA2	1.63978	9.7e-07
IL10RB	1.63858	0.0196286
ZNF252P	1.62829	3.55e-05
ESCO2	1.62439	4.38e-05
ZNF850	1.60814	0.0301218
ZC3H12C	1.60163	3.06e-12
PRKCB	1.58683	1.58e-11
NPTX1	1.58373	1.73e-11
ZNF436	1.5697	1.33e-12
TEX15	1.5654	5.12e-05
SERF1A	1.55953	0.0411478
TRMT6	1.55302	1.26e-05
MLC1	1.55095	0.0244462
ZNF181	1.54956	2.28e-06
HES1	1.53902	1.7e-11
CNGB1	1.53453	0.0108208
AC010931.1	1.52499	0.0184029
ZNF594	1.51168	6.82e-05
IER5L	1.49549	0.00107
GEN1	1.4894	1.15e-05
CCDC144CP	1.4858	0.00424
ID2	1.48576	3.37e-10
TFAP2C	1.48115	1.48e-09
CXCL12	1.47289	0.00247
ZNF596	1.45986	0.00493
EBF2	1.4353	5.88e-07
THSD4	1.42492	0.000665
AC097376.3	1.4199	0.0304214
ZNF239	1.41539	0.030258
ZNF155	1.41433	0.0104258
GJD2	1.41302	1.25e-05
TRH	1.39075	6.7e-05
UBTF	1.37227	1.33e-09
DHRS3	1.37207	0.0122505
PIGA	1.36922	0.0028
ZNF180	1.36869	0.000633
CDKN1C	1.35523	0.0042
WDR5B	1.34073	0.0301167
ZNF480	1.31878	0.000797
CX3CL1	1.31687	0.00413
PMM2	1.29482	0.0168733
SPTLC3	1.28769	0.0217926
CENPBD1	1.28584	0.0179356
ID4	1.28391	1.94e-09
VEPH1	1.282	5.71e-05
ERVK3-1	1.28183	9.27e-06
AMBN	1.27696	2.16e-06
LINC02282	1.27421	0.0235523
TEX261	1.26227	0.00282
SALL3	1.26125	0.0287221
SDAD1	1.26062	0.000164
PMEPA1	1.2552	8.68e-05
SLITRK6	1.25169	0.0290341
TRMT10C	1.25044	0.000246
RBAK	1.23248	0.000746
KRCC1	1.22941	0.0155312
ZNF493	1.228	0.00771
LRRC4	1.22683	1.95e-05
LINC00909	1.22467	0.00814
B3GALT6	1.22306	0.00259
SOX8	1.21785	0.0132956
PRDM16-DT	1.21553	0.0214508
LINC00621	1.20955	0.0194905
NPTX2	1.20676	0.0327645
SURF2	1.20172	0.0300415
MAK16	1.19871	0.00501
GZF1	1.19667	5.46e-05
HAUS8	1.19192	0.017229
SRSF6	1.18173	9.35e-09
ZNF37BP	1.17124	0.000994
RPAP2	1.17095	0.000431
AL928970.1	1.17048	0.0229549
ZNF660	1.17034	0.0108208
ZIK1	1.17028	0.00112
JDP2	1.16815	0.00892
F3	1.16623	0.0308276
ZBTB2	1.16523	0.0033
MYOM2	1.16361	0.0153482
LYAR	1.1633	0.00294
PRDM8	1.15125	0.00152
LTV1	1.14543	0.0203694
ZNF66	1.14231	0.0489672
FZD7	1.1398	0.00021
HNRNPM	1.13781	1.04e-07
IGDCC3	1.13268	0.0308276
STX18	1.12768	0.0013
OLFM3	1.1272	0.000104
FEZF2	1.12598	2.97e-07
EFCAB1	1.11947	0.0297766
TLE3	1.11946	0.000264
MTM1	1.11814	0.0107571
FAM111B	1.11813	0.0163603
C12orf4	1.11216	0.00697
KIN	1.10676	0.00577
RBM12	1.10235	5.38e-06
RANBP17	1.1023	0.0252885
CENPU	1.09918	0.00108
CNTNAP3	1.09713	0.0023
MED22	1.09486	0.0106108
UTP3	1.09124	0.00466
MED17	1.09095	0.000487
POGLUT1	1.09068	0.00413
THUMPD3-AS1	1.08891	0.000116
ZNF626	1.0853	0.0178713
BEND3	1.08352	0.00453
C22orf46	1.08336	0.0277471
SSTR2	1.07999	3.55e-06
ZNF367	1.06907	0.00405
AC234582.1	1.06688	0.0160312
PDE8A	1.04742	0.0112121
ZNF107	1.04725	0.0212652
KCND3	1.046	0.00748
ZNF112	1.04243	0.00836
ZNF48	1.04121	0.0128805
RIPK1	1.03803	0.0322776
CLGN	1.02985	0.0130071
ZNF347	1.02371	0.0036
SLC30A6	1.01341	0.00346
CABP7	1.01168	0.0145819
CXCR4	1.01116	0.000419
RMST	1.01043	0.0155966
GRM2	1.00666	0.0444668
PNO1	1.00593	0.0346714
GRPEL1	1.00546	0.0179356
CCDC177	1.00498	0.022474
MRM2	1.00477	0.00911
TSEN2	1.00434	0.0169661
PGAM1	-1.00602	0.00313
NOL4	-1.00636	0.00021
PKM	-1.00696	1.57e-05
CREBRF	-1.00906	0.00211
COQ8A	-1.01009	0.00614
TRMT1L	-1.02353	0.00913
PPP2R2B	-1.02665	2.43e-05
MSH5	-1.03331	0.0210838
ADAMTS3	-1.03366	0.000828
TRIP10	-1.0407	0.000918
CITED2	-1.04167	9.27e-06
VIM	-1.04254	5.07e-06
TAF5	-1.04457	0.00584
HBP1	-1.06014	5.6e-05
RBFOX1	-1.06117	0.00391
CACNA1G	-1.06982	0.00436
HSPA1B	-1.07019	0.000199
LTBP1	-1.07672	2.78e-06
PCP4	-1.08043	0.00168
COL1A1	-1.08091	0.0111009
SPON1	-1.08095	0.00735
ATF7	-1.08375	2.43e-05
MXD3	-1.08451	0.0304549
MIF	-1.08761	0.00937
ARSG	-1.09127	0.0152256
CALB2	-1.09505	1.88e-05
PRKCE	-1.10013	0.000928
FAM72A	-1.10951	0.00584
PCDH10	-1.11135	0.00134
CHIC1	-1.11836	0.0212652
TICRR	-1.13171	0.00013
PCDHA12	-1.13273	0.00851
CLIC6	-1.1336	0.00146
KCNH8	-1.13605	0.00174
FGF14	-1.1553	0.000869
SERPINF1	-1.16464	0.000118
ARRDC4	-1.16935	1.22e-06
SLC16A10	-1.18044	0.0114295
GPR37	-1.18668	0.035835
RIMS1	-1.19485	0.00599
PFKP	-1.19712	1.13e-06
P3H2	-1.20115	0.00814
PLOD1	-1.20721	7.76e-05
ITGB5	-1.20915	0.00764
TPI1	-1.21014	9.58e-06
ZNF169	-1.21286	0.0290341
ETV4	-1.22324	0.00266
TBX19	-1.23082	0.0431586
LOX	-1.23113	0.0017
CGNL1	-1.23606	0.0142536
FHOD1	-1.24226	0.00658
HSD17B7	-1.24601	1.38e-06
RNF169	-1.24693	2.08e-08
VSNL1	-1.26301	0.00552
ZCCHC24	-1.26478	0.0303773
CDC20B	-1.26798	0.00164
AC008525.1	-1.27139	0.0112283
FAM72B	-1.27253	0.00168
AMACR	-1.2728	0.0148658
DBP	-1.28061	0.00776
AC009133.1	-1.31498	0.0112677
PLA2G3	-1.31673	0.0176067
PLXNB3	-1.3248	0.00978
SRPX	-1.34295	0.0308758
GAD1	-1.34686	0.00313
C14orf28	-1.36341	0.00501
GPI	-1.3709	1.29e-08
AC022384.1	-1.37462	0.00879
DIRAS2	-1.37763	4.16e-08
CLDN1	-1.39695	0.0464949
NR1D1	-1.39706	0.000188
CFAP45	-1.41716	0.0252885
INSIG1	-1.42461	3.96e-11
NID2	-1.46115	9.04e-05
PMP22	-1.46582	0.0160456
ARHGAP11B_1	-1.46656	0.016846
HOPX	-1.47175	0.000131
ENO1	-1.52294	4.91e-11
PGK1	-1.54693	1.63e-13
BBC3	-1.56415	0.00125
MPZ	-1.58499	0.0431248
ALDOA	-1.59757	2.7e-08
AF274858.1	-1.61187	0.046792
TGFB1	-1.61843	1.86e-06
COL9A3	-1.62044	0.00468
IGFBP2	-1.63396	0.000183
TINCR	-1.65004	0.0421036
SPP1	-1.71392	2.02e-06
FBLN5	-1.7188	0.00307
AC131392.1	-1.71885	0.00851
LRFN5	-1.73475	0.000288
C1QL1	-1.74475	0.00246
CD9	-1.75513	0.00192
CPNE4	-1.77601	1.75e-06
MYOF	-1.77871	6.2e-07
SSTR1	-1.7891	0.0275856
SEZ6L	-1.79212	1.25e-18
GRM8	-1.80434	1.32e-07
AC108449.2	-1.80666	0.0283092
RSPH1	-1.82925	0.0422958
NFIX	-1.8371	5.44e-15
MTMR11	-1.85443	0.00618
LINC01011	-1.85975	0.035835
LINC00893	-1.90107	0.0301167
MELTF-AS1	-1.93963	9.31e-05
SIX4	-1.9515	5.04e-05
AC020915.1	-2.0275	0.034822
CDH13	-2.05153	2.25e-08
GNRHR2	-2.05964	0.0280219
CXCL14	-2.16925	1.14e-11
NPIPA7	-2.21359	0.0054
AL139353.2	-2.24692	0.019389
CPNE7	-2.26357	0.0107571
GALNTL6	-2.29719	5.16e-08
TM4SF1	-2.30541	0.0054
CDHR5	-2.31185	0.0240959
FOLR1	-2.31739	1.29e-05
CFAP77	-2.33673	0.0350028
LMNTD2	-2.36672	0.00849
AC009119.1	-2.41099	7.09e-08
F5	-2.57484	6.13e-07
LINC02607	-2.8021	9.47e-10
TXNIP	-2.92494	3.66e-47
AC121761.1	-3.06089	0.0451858
ALOX15	-3.06122	1.47e-06
NPIPA3	-3.0625	0.0115755
NPVF	-3.44079	0.00374
AC004882.2	-3.46686	0.0171552
OXCT1-AS1	-3.92678	0.000259
PMCH	-3.98035	3.09e-06
AC009065.6	-4.06029	0.0112625
AL031600.1	-4.06346	0.0105712
EGFL6	-4.0973	0.000569
AC021087.2	-4.18316	0.035811
AL157838.1	-4.58766	0.000665
AL138921.1	-4.74995	0.0383193
SPECC1L-ADORA2A	-5.40299	0.0153482
CPLX3	-5.48644	0.00763
Z83844.1	-10.1897	0.0201869

## Sheet: 1 mM Unique
Unique 1 mM Acute 1h Differentially Expressed Genes
	1 mM
Name	Log2fold change	FDR p-value
AMIGO3	8.93215	0.001926
RSC1A1	8.38138	0.004303
AL160408.2	8.2859	0.006107
AC009630.3	6.50043	0.0485647
EGR4	6.15306	0
GBP1	3.97687	0
PTGER4	3.86776	1.68e-12
GADD45B	3.72027	0
CCDC103	3.61263	0
DKK4	3.59814	0.001331
AC126283.2	3.57956	2.21e-08
TENT5B	3.53262	0
TAGLN	3.36307	0
ATF3	3.33971	0
ACTA1	3.27925	2.136e-10
AC023154.1	3.19966	9.11e-14
ACTA2	3.05114	0
AL596223.2	2.95943	0.0007954
DLX3	2.85869	3.422e-07
CEBPD	2.84551	0
H2AC15	2.78842	0.0118197
ANKRD1	2.74965	2.852e-06
KLF4	2.74935	0
FOXQ1	2.73153	7.793e-08
CCL2	2.56828	0
DKK1	2.5466	1.03e-09
CDKN2B	2.451	0
SP5	2.43872	4.365e-13
FOSL1	2.40019	6.07e-06
FOXF1	2.38436	9.263e-09
ATP6V1G3	2.26618	0.0125767
FOXC1	2.23408	0
SOST	2.19728	6.406e-11
MT1X	2.19513	1.206e-06
RGCC	2.18025	0.001997
CYP1B1	2.16303	1.879e-13
SLC16A6	2.15009	0
H2AC6	2.14946	0
AC005674.2	2.11305	0
CNN1	2.10306	7.607e-06
MYL9	2.09812	3.541e-12
RPE65	2.07962	0
AC010624.5	2.07591	5.785e-07
ZNF442	2.06124	0
AC008915.3	2.05827	0.0009787
GPR88	2.02374	3.876e-12
SOCS1	2.01831	0
SERPINB8	2.01113	1.032e-09
SERTAD1	2.00652	0
IRF1	2.00095	1.151e-13
PLAU	1.98892	9.199e-13
GBX2	1.98571	2.616e-09
AC012181.2	1.9819	0.0187222
DDIT4L	1.95291	6.736e-08
HAND2	1.95086	7.262e-06
KLF5	1.93361	0
ADAMTS1	1.90737	0
CFI	1.89773	3.298e-08
EDN1	1.87932	2.379e-09
IER2	1.86932	0
SNAI2	1.84744	1.034e-13
LINC01456	1.82696	0.003922
ADCYAP1	1.82496	0
RGS5	1.8229	0
RASSF3	1.77869	0
AP001107.5	1.74725	0.0001291
HLX	1.73506	1.575e-11
AC012306.4	1.72629	6.595e-06
BMP2	1.71454	0
UFSP1	1.70745	0.003324
TNFRSF12A	1.69066	0
SLC30A1	1.66599	0
DUSP10	1.64697	0
RPS27P25	1.64456	0.0372538
AC092329.1	1.63736	0.0207389
IER3	1.62521	0
C4orf19	1.61856	9.388e-05
ZNF625	1.61571	0
H4C5	1.60618	0.001628
NTF3	1.60388	1.445e-14
BAMBI	1.60385	0
EIF3CL	1.59987	0.0007673
FHL2	1.59739	0
LINC01239	1.57727	1.72e-05
AL031777.2	1.57295	0.0003814
DUSP1	1.57056	0
LCTL	1.56628	5.304e-08
ZNF709	1.55715	0
GPR1	1.55207	3.113e-06
GEM	1.5392	6.537e-12
CAVIN1	1.53772	0
ADAMTS15	1.52764	3.589e-11
MAMDC2	1.52581	5.422e-06
AL122058.1	1.52179	0.007045
AP000894.2	1.50627	0.0004452
H3C10	1.50319	0.0007456
MYLIP	1.50057	0
TMEM44-AS1	1.49785	1.803e-05
NPAS4	1.49699	0.0125897
PLEKHF1	1.47949	7.179e-08
H4C15	1.4767	2.041e-08
ZNF844	1.45765	0
AL353759.1	1.4514	2.737e-05
HRK	1.44527	0
BMP4	1.44374	3.38e-07
TNFRSF11B	1.44188	3.37e-07
MYL12A	1.44089	0
PRRX1	1.43531	2.845e-07
KCNJ13	1.43445	1.374e-06
KCNJ2	1.4344	1.038e-10
AL133523.1	1.43082	0.0489606
INSM2	1.42807	0.000195
MAB21L2	1.42205	6.869e-07
TPM1-AS	1.4171	0.002954
H2BC8	1.4123	7.433e-07
CSF1	1.40745	0
B3GNT10	1.40743	0.0001258
SWSAP1	1.40658	0.0005659
POU3F1	1.40292	3.985e-07
ZNF503	1.40209	0
MT1F	1.39648	0.0243316
TPM1	1.39306	0
GAS1	1.38569	0
CTSV	1.38558	3.541e-12
ERRFI1	1.38377	0
AC138811.2	1.38141	0.0356434
AC092384.1	1.37694	0.002939
FSTL4	1.37202	2.824e-14
ZNF503-AS2	1.37139	2.438e-10
OLFML3	1.36909	0.0001084
DLGAP1-AS1	1.36637	5.398e-08
LRATD2	1.3653	0
DUSP5	1.36291	0
TIGD6	1.36097	2.158e-11
RTP1	1.35643	9.019e-06
RASL11B	1.34827	0
MYC	1.34078	1.445e-14
CISH	1.33912	1.284e-08
ZNF763	1.33747	2.684e-08
IQCN	1.33521	1.489e-05
EMILIN2	1.33449	4.898e-07
SERPINE1	1.33151	1.022e-05
NEXN	1.33125	1.946e-07
KRT8	1.33102	2.824e-14
AL355338.1	1.32207	0.002513
LSR	1.32122	7.688e-10
CAV1	1.31902	6.133e-06
ZNF625-ZNF20	1.31838	7.492e-12
MAP10	1.31787	1.803e-05
LMOD1	1.31351	1.88e-08
KLF9	1.3134	1.693e-07
H3C6	1.31274	0.0131622
ANXA2	1.31165	0
ANXA3	1.30264	2.387e-08
ZNF365	1.3009	1.518e-06
GJA1	1.29719	0
MECOM	1.29696	1.264e-06
LMCD1	1.29688	4.173e-10
H4C14	1.29528	0.000164
GADD45A	1.29071	0
AMOTL2	1.28923	0
DEPP1	1.28838	4.228e-06
CEBPA	1.28765	4.003e-08
LINC01547	1.28657	8.872e-07
BMP6	1.28044	3.454e-09
VMP1	1.27463	0
MYADM	1.27275	0
TUFT1	1.26943	0
RBM47	1.26866	0
SIAH3	1.2679	0
NEDD9	1.26723	0
EPPK1	1.26485	2.282e-10
PTGER3	1.26293	6.666e-07
NECTIN3-AS1	1.26231	0.0009443
FGF17	1.25624	1.786e-05
SRF	1.2541	0
SAMD15	1.25317	3.283e-05
FRAT1	1.25299	5.02e-08
LINC00472	1.25203	0
EBF3	1.25092	0
DACT2	1.24429	7.15e-07
ZNF20	1.24241	6.562e-05
AL049637.1	1.24166	9.702e-07
CNTN2	1.23626	0
AC007906.2	1.23616	1.726e-08
ULBP1	1.23612	1.793e-05
DSP	1.23251	5.669e-08
FILIP1L	1.22316	1.445e-14
AOPEP	1.22314	6.707e-09
ARL4A	1.21831	1.706e-09
AC068547.1	1.21815	0.0303046
LIPT2	1.21468	3.342e-05
CLEC19A	1.21245	0.0008978
LAMC2	1.21218	3.138e-05
MAF	1.21106	0
TENT5A	1.20515	2.285e-08
TENM3-AS1	1.20296	1.351e-06
SULF1	1.20198	3.001e-11
CCDC96	1.20001	0.0002671
LINC00324	1.19554	0.007716
PDZRN3-AS1	1.19336	0.0134418
TIMP3	1.19335	0
TGIF1	1.19141	0
HAS2	1.18182	0.0003336
WNT8B	1.17796	3.413e-13
FLRT3	1.17486	0
CCM2L	1.17301	0.003353
USP51	1.17168	4.693e-09
H2BC12	1.16978	0.0003505
POC1B-GALNT4	1.16482	0.005266
GPR50	1.16221	1.445e-14
USP46-AS1	1.16187	0.002613
AC099754.1	1.15875	4.235e-05
KCNJ5	1.15582	4.494e-11
JMJD4	1.15375	1.398e-11
RAX	1.15172	6.666e-07
H4C9	1.14723	0.037953
KCNJ8	1.14655	0.001961
RIN2	1.14606	0
ELMSAN1	1.14525	0
WNT9A	1.14302	1.539e-10
ASH1L-AS1	1.14206	0.0002369
H2BC5	1.13922	6.918e-07
GMNC	1.13871	0.0001829
LRRN1	1.13774	0
DNAJC30	1.13481	1.56e-07
S1PR3	1.13139	0
SETD9	1.1287	0.0008427
TSSK6	1.12236	0.004549
GDF5	1.12157	1.818e-05
CNN2	1.11339	0
EPAS1	1.11138	6.734e-08
FEZF1-AS1	1.11003	6.495e-12
MCL1	1.1004	0
FCER1A	1.09813	0.0340362
KLHL21	1.09744	0
BCL2L11	1.09721	0
AHR	1.09487	1.033e-11
LINC00680	1.09486	0.0156866
CCND1	1.09458	0
TPBG	1.09253	7.63e-12
LHX5-AS1	1.09224	3.37e-07
CDKN2AIP	1.08738	0
PCCA-DT	1.0873	3.321e-05
NEUROG2-AS1	1.08571	0.0143437
AL359198.1	1.08011	0.0236984
ZNF57	1.0799	4.588e-06
SV2C	1.07742	1.309e-07
C2orf66	1.0755	0.0104982
C22orf42	1.07458	0.0427661
H2BC18	1.06839	0.001985
TMEM132D	1.06644	1.191e-10
PLAC9	1.06633	0.0173921
AC026748.3	1.06224	5.662e-05
ITPRIP	1.06179	0
FNDC5	1.05983	0
SMAD6	1.05936	3.739e-07
NUDT4B	1.0554	2.725e-08
LAMP5	1.05307	0.0283761
KTI12	1.05239	1.321e-07
PIGW	1.05063	6.707e-09
WNT3A	1.04879	4.689e-10
TGFB3	1.04612	1.253e-05
LMX1A	1.0439	1.881e-08
S100A2	1.04243	0.0324259
APOL4	1.04071	6.371e-08
DIO2	1.0376	1.758e-05
C8orf48	1.03429	0.003493
C1orf53	1.03393	0.005753
CCDC71	1.03337	5.097e-12
CT75	1.03141	0.006948
MT2A	1.03029	9.944e-05
DNAAF3	1.02627	1.12e-06
SPSB2	1.02559	0.000661
EPHA2	1.02529	1.149e-10
AL080276.2	1.02192	0.00443
AC022916.2	1.01913	0.003218
AC022415.3	1.01646	0.000425
LXN	1.0132	0.0316226
ZNF433	1.00895	1.273e-10
NXPH3	1.00753	9.238e-07
CHODL	1.00657	4.626e-05
COL26A1	1.00593	0
NKD1	1.00584	1.144e-07
OLIG2	1.00489	0.0186763
AL137139.2	1.00466	0.0001354
ADAMTS12	1.00336	8.001e-08
CADM3-AS1	-1.00132	1.78e-06
AC027031.2	-1.00201	5.929e-09
CREB5	-1.00712	2.123e-10
AC011448.1	-1.01053	0.0203256
SLC12A4	-1.01351	9.388e-05
AEBP1	-1.01439	2.114e-06
AC090360.1	-1.01891	0.0004294
NPR2	-1.01921	0.001339
AC023509.1	-1.02237	0.002603
DCN	-1.0246	5.75e-10
PDE1A	-1.02539	0
AC005253.1	-1.02601	0.000223
KDM3A	-1.0279	1.136e-11
HERC2P2	-1.02931	0
INSYN1-AS1	-1.03178	0.001526
GLS2	-1.03249	0.005466
NPHP3-ACAD11	-1.0334	3.123e-05
RAD52	-1.03412	3.907e-09
RCCD1	-1.03534	3.796e-05
LMO3	-1.03615	6.572e-06
IDI2-AS1	-1.03698	0.0006975
AL133352.1	-1.03724	0.0006815
AC074143.1	-1.04031	0.0166943
RASGEF1A	-1.04041	4.303e-05
RCOR2	-1.04174	5.378e-14
CEP152	-1.04886	4.174e-11
SLC25A25-AS1	-1.05102	1.151e-13
PI4KAP1	-1.05453	0
TCAP	-1.05473	0.001993
PRRG3	-1.05768	0.0006964
KLF8	-1.0613	1.107e-06
GPRIN3	-1.06237	1.914e-08
PDIA2	-1.06314	0.0004043
FAR2P1	-1.06338	5.542e-06
AC090198.1	-1.06711	0.0005309
PFKFB4	-1.07024	1.347e-05
TTR	-1.07101	0.0334227
PCOLCE	-1.07114	0.0005519
AC113189.3	-1.07119	0.0106619
AC008119.1	-1.07178	0.006932
TET1	-1.074	2.153e-12
SLC18A3	-1.07467	0.0306198
AC007566.1	-1.075	4.175e-09
HLF	-1.07546	3.276e-07
ABCB6	-1.07623	0
AL627309.5	-1.07921	7.078e-07
IFITM10	-1.08189	0.001851
GABPB1-AS1	-1.08199	1.604e-11
CLK4	-1.08284	0
MYO5B	-1.08289	0
RUNDC3A-AS1	-1.08647	0.0003762
STIMATE-MUSTN1	-1.08775	0.0003918
AC093797.1	-1.09091	0.008769
NKTR	-1.09215	0
SLITRK2	-1.09395	6.765e-10
KCTD16	-1.09504	1.11e-08
CAPRIN2	-1.09546	0
PLPPR4	-1.09574	0
NPIPB9	-1.09712	0.0168295
MPPED1	-1.09723	5.597e-10
ZNF449	-1.09743	0
CYP2D7	-1.09808	9.803e-06
LY6G5B	-1.09896	7.533e-09
CATSPERG	-1.10068	5.714e-06
PLAAT3	-1.10521	0.0001229
HERC2P3	-1.10657	3.164e-08
CHCHD10	-1.10714	1.188e-05
ZBTB16	-1.11311	6.281e-08
ZGLP1	-1.11638	0.0002314
MTCYBP21	-1.12517	0.003537
BTN3A1	-1.12871	7.117e-11
AL450384.2	-1.13648	0.0141515
SLX1B-SULT1A4	-1.13749	4.173e-05
SMG1P7	-1.13826	9.977e-10
AC004158.1	-1.14525	0.004602
TSSK4	-1.15195	9.834e-06
TMEM74B	-1.15291	1.287e-08
TKTL1	-1.15422	6.465e-08
LMO7	-1.15596	0
YJEFN3	-1.15597	1.484e-08
IL13RA2	-1.15603	0.0145958
PANTR1	-1.15606	3.297e-10
PRSS53	-1.15779	1.678e-05
INSIG2	-1.15921	1.151e-13
SLC26A10	-1.16149	0.003893
KCND1	-1.16202	1.028e-05
HCFC2	-1.16222	0
CNTFR-AS1	-1.17129	0.001693
ATP6V1C2	-1.17374	0.00302
PPP1R13L	-1.17456	1.511e-07
AC241952.2	-1.1762	0
PROB1	-1.17838	2.362e-05
KLHL32	-1.17863	8.169e-12
AL391807.1	-1.17868	5.06e-12
MSS51	-1.18519	0.000123
SIGIRR	-1.18596	0.0143378
MMP28	-1.18698	0.000121
AC009690.1	-1.18743	0.0114445
WIPF3	-1.19041	2.562e-07
TRIM73	-1.19188	5.303e-05
COL16A1	-1.19474	5.708e-05
NPIPB15	-1.19853	0.0007254
GRIN1	-1.20187	3.512e-13
GOLGA8A	-1.20272	0
RAB26	-1.20754	2.481e-06
AC010655.2	-1.20768	0.0184191
WSB1	-1.20811	0
AC098582.1	-1.20982	0.009771
AC004890.2	-1.21863	1.056e-05
ABCA4	-1.2231	0.0283553
CHRM2	-1.22504	4.494e-11
L3MBTL1	-1.22778	0
DUSP9	-1.23665	8.441e-05
NPY	-1.23688	0.015352
EGFL8	-1.23827	5.556e-10
AC025774.1	-1.2401	7.607e-06
FBXO17	-1.24022	0.00048
SLC16A7	-1.24141	1.317e-10
BCAN	-1.24301	0
EEF1AKMT3	-1.24537	3.556e-05
MIAT	-1.2494	0
FBXO6	-1.25279	0.005614
NPIPB14P	-1.25596	0.0001078
CALY	-1.26423	2.222e-07
HES7	-1.26651	0.0006433
SOHLH2	-1.27353	0.0005071
DOCK9	-1.27354	0
AC048382.2	-1.27619	0.008884
PROKR2	-1.27806	4.301e-06
AMY2B	-1.2788	0
C4orf47	-1.28427	0.00105
HPCA	-1.28694	0.001582
AOC2	-1.28923	0.000465
AC104452.1	-1.29778	1.011e-07
VMO1	-1.30107	0.0150946
MTFP1	-1.30162	3.11e-09
AC019257.1	-1.30287	5.91e-06
NRN1	-1.30508	0
AP4B1-AS1	-1.30996	0.0038
WFIKKN2	-1.31317	0.0304806
ANKRD24	-1.3139	8.407e-05
GRIA2	-1.31781	0
AL355075.2	-1.31874	0.001621
CAMKV	-1.32065	0
AL031714.1	-1.32832	6.406e-11
VWCE	-1.33581	6.034e-12
GDPD3	-1.34144	0.002324
MIR210HG	-1.34237	0.0003492
ST18	-1.3537	4.571e-13
KCNJ4	-1.35435	8.043e-12
AL353150.1	-1.35626	0.0001541
ANKLE1	-1.35852	2.452e-07
NEUROD6	-1.37429	0
SLC2A3	-1.38553	8.658e-13
COL7A1	-1.39261	6.625e-14
FUT11	-1.4085	0
AC015849.3	-1.42293	0.0489226
HILPDA	-1.43483	4.261e-13
PLA2G4B	-1.44646	0.0007827
TAS2R5	-1.45574	0.0124856
GSDMB	-1.45979	0
LINC00928	-1.47044	2.196e-10
OVGP1	-1.4766	3.442e-08
AC104985.1	-1.47836	0.005043
AC053513.2	-1.48402	0.002356
SLA	-1.50243	1.445e-14
SLC17A7	-1.50386	1.32e-12
AL450263.1	-1.51067	0.007484
IL3RA	-1.52855	0.001573
UAP1L1	-1.53702	7.601e-07
HSF4	-1.53839	2.198e-10
DDN	-1.54271	4.571e-13
GNRH1	-1.55096	3.119e-06
LSMEM1	-1.55965	7.106e-05
KCNJ10	-1.57213	0
AC009554.2	-1.57751	0.0148088
AC018797.3	-1.58199	0.0007178
STAC2	-1.58697	2.564e-08
ASIC3	-1.58718	1.794e-09
KCNH3	-1.59273	6.765e-10
AC005519.1	-1.598	7.076e-08
LMO1	-1.60079	0.0007213
LGI4	-1.60578	5.867e-08
ATP1B3-AS1	-1.61065	0.005592
AL034548.2	-1.61127	0.005912
MAFA-AS1	-1.63092	0.0175242
SLC2A1	-1.63241	8.644e-12
HAPLN2	-1.65301	1.366e-06
AP000757.1	-1.66008	0.0006491
AC092338.3	-1.66093	2.428e-05
AL359715.2	-1.69088	0.0003384
AL390726.5	-1.69972	0.0002737
AC021078.1	-1.70913	0
APLN	-1.72179	1.086e-05
SLC24A2	-1.72638	4.14e-14
FOXG1-AS1	-1.75464	1.623e-11
MVP	-1.75943	7.208e-06
LINC01355	-1.77008	0
VXN	-1.77328	4.912e-05
ANGPTL4	-1.77405	0.000805
ZDHHC23	-1.78551	0
NOL3	-1.78663	3.47e-10
AC008735.2	-1.79878	0.001539
AC079140.6	-1.79886	0.001414
AC004765.1	-1.82223	0.001526
ALMS1-IT1	-1.89824	0.0001442
AC018695.4	-1.90253	0.004531
AF129075.4	-1.90692	0.002799
CRYM	-1.94901	0
AC113189.4	-1.96062	6.095e-06
AC015813.2	-1.99711	3.302e-13
AL137782.1	-2.11529	7.046e-12
AC234775.4	-2.1308	6.432e-06
AC008758.5	-2.13835	0.0210827
DDIT4	-2.16477	0
AC246785.3	-2.16704	0.0417839
MMP10	-2.17334	1.854e-07
ANKRD37	-2.23298	5.188e-09
AC026471.4	-2.26585	0.009606
ADM	-2.38648	3.274e-10
FP671120.5	-2.47736	3.615e-12
AP000692.1	-2.49518	0.0007362
KISS1R	-2.49806	0.000122
NIM1K	-2.50361	0
DOC2GP	-2.50491	3.246e-07
AC022211.4	-2.54607	0.0247856
AC024581.1	-2.56846	0.005273
AC069281.2	-2.85706	0
MMP1	-2.86956	1.061e-05
FP236383.3	-3.02039	0
KRT31	-3.14853	2.832e-08
MMP3	-3.26406	1.013e-08
CA9	-3.5667	1.445e-14
