# Supplementary material for: Human Pluripotent Stem Cell-Derived Medium Spiny Neuron-like Cells Exhibit Gene Desensitization
Source: Cells. 2022 Apr 21;11(9):1411. doi: 10.3390/cells11091411 (PMC9100557; doi:10.3390/cells11091411)
Supplement: Supplementary file 1 [file cells-11-01411-s001.zip › cells-1674018-supplementary/Supporting Information/Dataset S2.xlsx]

## Sheet: Overlap
Overlapping 1 µM and 1 mM Acute 24h Differentially Expressed Genes
	1 µM		1 mM
Name	Log2fold change	FDR p-value	Log2fold change	FDR p-value
AP000662.1	2.57751	0.0005258	1.48074	2.944e-06
NCOA5	1.85967	3.951e-13	1.03937	0.001671
RSPO1	1.49321	2.609e-06	1.47589	2.94e-08
CNTN2	1.23166	0.0005168	1.0394	0
WIPF3	-1.01308	0.0387043	-1.50871	9.713e-09
HHIPL1	-1.0595	0.0223672	-1.13081	0.0005812
HERC5	-1.06164	0.0410762	-1.39416	0.0007569
ENO1	-1.09569	3.11e-05	-1.18005	5.208e-10
NDRG1	-1.10223	0.00389	-1.60314	0
SH3D21	-1.10296	0.008067	-1.75316	5.412e-12
PRRG3	-1.1261	0.0471183	-1.69702	1.329e-06
TPPP3	-1.13631	0.0257972	-1.19567	0.0186057
FAM72C	-1.14693	0.0008294	-1.39749	3.021e-06
N4BP2L1	-1.17777	0.0221421	-1.24983	0.001692
PPFIA4	-1.19744	0.000128	-1.19936	1.833e-11
RBP1	-1.19997	0.0261471	-1.05761	0.0003795
FAM162A	-1.22102	0.0002429	-1.54683	1.33e-13
NRN1	-1.24372	4.74e-08	-1.15512	0
KLF8	-1.24589	0.0163997	-1.30402	1.526e-07
H1-0	-1.2532	3.187e-08	-1.68327	4.008e-12
CDC20B	-1.26644	0.002567	-2.25392	5.669e-05
GALNTL6	-1.27115	0.0105097	-1.06278	3.614e-08
ALDOA	-1.28047	6.144e-05	-1.25302	2.049e-11
INSIG1	-1.29115	1.122e-08	-1.08381	4.247e-06
PLEKHA2	-1.29944	0.005552	-1.01955	0.0003134
STC2	-1.34433	0.0001131	-2.70743	0
PGK1	-1.38463	2.059e-10	-1.37343	1.637e-12
TNIP1	-1.38867	1.025e-07	-1.32261	6.47e-10
BHLHE40	-1.41695	0.0001203	-1.64187	1.896e-11
GREM1	-1.47866	0.001716	-1.85952	0
SAP30-DT	-1.4847	0.007995	-2.53171	6.772e-14
PDK1	-1.49378	2.669e-07	-2.57919	0
AK4	-1.56636	1.621e-06	-1.64253	0
P4HA1	-1.58481	1.207e-12	-1.42577	1.888e-11
VEGFA	-1.59569	3.951e-13	-2.77702	0
P4HA2	-1.62006	0.0005258	-1.32055	2.298e-09
SLC30A10	-1.66004	0.0138156	-1.4948	0.005082
MVP	-1.6803	0.0004793	-1.70311	0.0002904
AC234775.4	-1.69075	0.0461253	-1.16071	0.0493918
ARHGAP20	-1.69609	0.005235	-1.22125	4.864e-08
EPHA6	-1.74114	0.0002469	-1.37192	0.0001287
CPXM2	-1.75842	9.151e-08	-1.74846	0.0001918
HK2	-1.76661	1.207e-07	-2.00714	0
BNIP3	-1.79026	4.82e-16	-2.3634	0
ALDOC	-1.90835	5.367e-12	-2.84716	1.775e-12
AQP1	-2.46743	2.969e-05	-2.82637	1.769e-05
DKK2	-2.57685	7.635e-06	1.44261	3.536e-05
AC013394.1	-2.59549	4.428e-05	-1.20723	0.004543
MCCC1-AS1	-2.63064	0.0435991	-2.03428	0.014881
ANKRD37	-2.76772	0.0121299	-3.6563	0
ALMS1-IT1	-2.88382	0.005826	-1.87292	0.001347
SLC16A3	-4.02052	2.422e-15	-4.11767	0

## Sheet: 1 µM Unique
Unique 1 µM Acute 24h Differentially Expressed Genes
	1 µM
Name	Log2fold change	FDR p-value
AC002094.1	4.84	0.0276082
LINC01508	3.72095	0.008787
LINC00680	3.07573	0.003385
DNAAF4-CCPG1	2.84964	0.0261471
SLC7A11	2.19833	1.412e-06
FP565260.6	1.99405	0.007072
ESCO2	1.99241	1.422e-07
KDM4D	1.93194	0.043505
AC010896.1	1.67699	0.0403107
LCMT2	1.66076	0.0001721
TRH	1.62737	1.726e-06
CDC45	1.60276	4.064e-05
CENPP	1.50878	0.009606
TK1	1.48754	0.008952
ZNF594	1.40461	0.0005258
ZNF252P	1.39307	0.001397
GAS1	1.39027	5.232e-05
WDR5B	1.38066	0.0330518
TEX261	1.37909	0.001202
BRIP1	1.37787	0.0001573
HNRNPM	1.37396	7.573e-11
DHRS3	1.32843	0.023738
HFM1	1.31604	0.0357916
PFAS	1.31214	0.001335
ID4	1.30125	3.444e-09
ENOX1	1.26729	0.0191167
SLC7A5	1.25967	0.0008202
SRSF3	1.21199	1.805e-07
ZFHX2	1.20162	0.000264
CBS	1.20032	0.0004045
MED22	1.2003	0.005652
SURF2	1.2001	0.0423131
SFPQ	1.19161	3.385e-07
DMRT3	1.18888	0.0009542
PRMT6	1.1819	0.009234
LHX5	1.17326	0.0228452
XRCC2	1.17148	0.001887
GADD45G	1.16469	0.0467575
UHRF1	1.15818	6.101e-06
SLC6A9	1.1536	0.0265737
C12orf4	1.15286	0.006699
BLM	1.1367	0.001814
ZBTB8OS	1.13477	0.0403682
FAM111B	1.1303	0.0216435
FUS	1.12308	5.918e-08
TCF19	1.11732	0.0105628
GEN1	1.11653	0.004942
ZNF789	1.11503	0.0211271
DMAC2L	1.11105	0.0221421
POLR3H	1.10113	0.0373653
MTG1	1.09251	0.0467575
CDH20	1.08098	0.001028
WASHC5	1.06726	0.00254
TEX15	1.06649	0.0261011
TMEM218	1.06422	0.0380886
STOX1	1.06089	0.00739
BRCA1	1.05752	0.00389
RAD51	1.05571	0.0433652
E2F1	1.05165	0.0453005
AC119673.3	1.05045	0.0100643
DGCR8	1.04761	0.0004774
IARS1	1.04451	3.169e-05
OLFM3	1.02474	0.001098
UBTF	1.02372	6.224e-05
CARMIL1	1.02107	0.005552
FEN1	1.0204	0.0006194
LRRC4	1.01009	0.001766
SMIM12	1.00011	0.0132378
CACNA1G	-1.00213	0.0129907
HLA-B	-1.01132	0.0209856
AC015813.2	-1.01807	0.0231996
SULF1	-1.01947	0.0006194
FAM229A	-1.03057	0.0132378
LRATD2	-1.03381	0.009716
STARD4	-1.04381	4.034e-05
FOXO6	-1.05877	0.002693
TTC39B	-1.07022	0.001887
OSER1-DT	-1.07135	0.006487
LGR4	-1.07278	0.0279695
ZNF160	-1.07292	0.0001214
PROX1	-1.08156	0.0397163
MBNL2	-1.10315	0.002582
FAM72D	-1.10533	0.002708
FOS	-1.11333	0.0228452
CDKN1A	-1.1149	0.0275785
PPARGC1A	-1.11954	0.0221421
CLIC6	-1.12173	0.002625
PLOD1	-1.12233	0.0005168
LDHA	-1.13051	4.388e-06
XKR6	-1.13158	0.02652
RFTN2	-1.13386	0.0197704
SEZ6L	-1.138	3.385e-07
F11R	-1.14955	0.0006517
FAM72B	-1.15289	0.009033
FOSL2	-1.15327	0.0125211
CTBS	-1.15624	0.019015
MICA	-1.15884	0.0005268
SELENOP	-1.16509	0.005834
NRSN1	-1.19239	0.0330098
MSMO1	-1.1958	3.401e-08
TAF1D	-1.20868	8.031e-06
ZMAT3	-1.23539	1.029e-08
VSNL1	-1.24207	0.009205
CD55	-1.24315	0.0403551
FST	-1.25496	0.0006194
NR1D1	-1.2575	0.001646
MELTF-AS1	-1.28042	0.0263823
SAMD4A	-1.28352	0.002113
AF127577.4	-1.29853	0.0121299
H1-2	-1.29898	0.0268691
CREBRF	-1.30079	3.256e-05
CPNE4	-1.32215	0.001579
TBX19	-1.32608	0.0327738
IDI2-AS1	-1.33342	0.0151113
IER3	-1.33956	8.722e-05
MAPK13	-1.34359	0.003241
NID2	-1.3611	0.0004833
EDA2R	-1.36956	5e-07
AOC2	-1.37242	0.0455532
TGFB1	-1.38201	0.0001413
IGFBP7	-1.39938	0.0119569
TIMP3	-1.40943	6.407e-08
NR3C1	-1.41738	0.00242
COL9A3	-1.44726	0.0232011
PLXNB3	-1.47134	0.004168
IGFBP2	-1.48324	0.001833
CDHR1	-1.49115	1.18e-07
AP000813.1	-1.49291	0.0149446
STC1	-1.51273	0.002625
NFIX	-1.51594	5.223e-10
AC131392.1	-1.51999	0.0327774
BCAN	-1.54249	0.002872
KIF19	-1.54592	0.0330126
GAD1	-1.55415	0.0005258
CCN2	-1.6178	0.0004411
FOLR1	-1.62717	0.005544
P3H2	-1.653	9.41e-05
CDH3	-1.67656	3.169e-05
FBLN5	-1.71468	0.00401
F5	-1.71828	0.002113
CLDN1	-1.7596	0.009033
EHD2	-1.78954	0.005424
AC009119.1	-1.79903	0.0001681
TINCR	-1.85015	0.0228452
HTATIP2	-1.95045	0.0220506
RGPD5	-1.9925	0.0009542
ARHGAP8	-1.99883	0.0140081
AC020915.1	-2.13526	0.0325206
AL109615.3	-2.14685	0.0440758
TMEM72	-2.1607	0.0205927
TNFRSF12A	-2.2002	0.002942
LOX	-2.21491	2.193e-10
LINC02607	-2.22505	7.918e-07
CDHR5	-2.49964	0.0160456
EVA1A	-2.69264	0.0410762
CXCL14	-2.7123	2.677e-17
EGFL6	-2.71561	0.0140081
PMCH	-2.7917	0.0002567
IFI30	-2.7982	0.0410762
SNHG18	-3.00048	0.001833
TUBA4A	-3.06794	0.0001359
SMPD5	-3.77171	0.0129212
GDF1	-5.92992	0.006586
Z83844.1	-10.1741	0.0094

## Sheet: 1 mM Unique
Unique 1 mM Acute 24h Differentially Expressed Genes
	1 mM
Name	Log2fold change	FDR p-value
AL109807.1	3.50142	0.013186
AC126283.2	3.10081	3.309e-05
AL591806.4	2.88299	0.0009073
TAGLN	2.69204	0
SOST	2.41239	3.606e-11
SP5	2.31838	3.666e-09
ACTA2	2.29251	0
CFI	2.28917	6.963e-10
CDKN2B	2.23991	0
AC091564.7	2.1999	0.003942
LINC01239	2.13961	4.864e-08
DKK1	2.12776	1.214e-05
AC092329.1	1.91302	0.0134061
HAND2	1.85037	0.0002814
DDIT4L	1.71311	0.000111
MYL9	1.65806	5.256e-06
AC008915.3	1.63996	0.0373198
FGF17	1.63587	4.341e-07
CLEC19A	1.59703	0.0001063
TENT5B	1.58377	4.27e-07
LCTL	1.57984	1.1e-06
CTSV	1.57707	1.551e-12
LGR5	1.56512	0.0007582
C4orf19	1.56164	0.001636
MIR22HG	1.5147	0.0001122
CYP1B1	1.49983	4.213e-05
AC012306.4	1.46455	0.001326
RGS5	1.45363	1.029e-08
PRRX1	1.44235	9.877e-06
CCL2	1.41085	0.0005684
C2orf66	1.40662	0.001629
TGFB3	1.35931	5.026e-07
EIF3CL	1.31027	0.0351669
CLEC18B	1.30279	6.659e-06
RNF43	1.29008	1.12e-05
CD101	1.28794	0.0009174
HRK	1.27475	2.481e-10
RASSF10	1.26692	0.0009889
SAMD15	1.26519	0.0003254
EBF3	1.24595	5.675e-13
FAM135B	1.22277	0.0001678
GMNC	1.22189	0.000647
ANKHD1-EIF4EBP3	1.21534	0.004039
INSM2	1.2076	0.0116326
TWIST1	1.203	0.0246179
MIR217HG	1.20226	0.0376381
MAB21L2	1.19798	0.0005101
FSTL4	1.1936	2.312e-08
LAMC2	1.18998	0.000464
JAKMIP2-AS1	1.18351	0.003106
TENM3-AS1	1.17471	6.119e-05
NGF	1.1726	0.002913
AL359198.1	1.16841	0.0283359
LSR	1.16588	5.03e-06
SV2C	1.16582	7.237e-07
PCCA-DT	1.16312	8.636e-05
NKD1	1.15984	1.163e-07
PTOV1-AS1	1.15469	0.003054
TPM1	1.15368	0
EMILIN2	1.14114	0.0003492
ANXA2	1.12351	2.857e-09
AC026748.3	1.11975	0.000194
KCNJ5	1.10748	5.203e-08
MECOM	1.10644	0.0007145
B3GNT10	1.1027	0.0163297
ZNF503-AS2	1.09862	2.371e-05
RMST	1.09268	1.996e-08
HLX	1.09181	0.0008709
BMP6	1.08486	3.613e-05
LRRN1	1.07606	2.254e-11
TMCC3	1.06565	2.228e-05
ARHGAP24	1.05823	0.00183
ZNF503	1.05633	1.838e-08
AL049637.1	1.05599	0.0004666
ID3	1.05499	6.772e-14
AL512785.2	1.0539	0.0301404
C1orf53	1.04849	0.0159592
NQO1	1.04447	2.99e-11
TLCD1	1.04158	0.0476433
OLFML3	1.04139	0.0198687
TMEM132D	1.04093	7.33e-08
BMP4	1.03458	0.004164
CAVIN1	1.03307	9.379e-07
CALB1	1.02233	8.595e-08
GJA1	1.01989	0
GPR1	1.01735	0.0209384
ATF3	1.01654	5.655e-08
GPR176	1.01294	2.881e-07
LRRC37A3	1.00897	6.397e-06
SP9	1.00402	0.0003334
SDF2L1	1.00391	4.152e-06
AEBP1	-1.0016	8.97e-05
OXCT1-AS1	-1.00216	0.0385745
EMX1	-1.00417	0.0001216
FOXG1-AS1	-1.0129	0.0006805
FAM131C	-1.01557	0.0146998
LDB2	-1.01664	0.0001563
OVGP1	-1.01901	0.001153
FABP5	-1.01901	0
BEGAIN	-1.02036	4.396e-09
IFITM10	-1.02173	0.0149975
GRIA2	-1.02476	0
GPR12	-1.02725	0
ACADS	-1.03355	0.0188193
AL357079.1	-1.04009	0.0376404
GPRIN3	-1.04131	1.944e-06
CFAP45	-1.04223	0.047073
AL137782.1	-1.04445	0.003389
JPH1	-1.04499	0.001516
TPI1	-1.04514	0
CGNL1	-1.04564	0.001001
SLC13A4	-1.0505	0.0001103
FKBP9	-1.05445	0.0004618
RCOR2	-1.05566	5.067e-11
FOXN4	-1.05755	0.000147
HPS1	-1.05855	3.484e-05
COL16A1	-1.05922	0.00336
LINC00643	-1.06174	1.747e-10
NEUROD2	-1.06295	1.257e-12
IGFBP5	-1.06794	1.58e-09
ST3GAL6	-1.07048	0.0009148
SPRN	-1.07305	0.0002771
CHCHD10	-1.07364	0.0002886
INSIG2	-1.07524	3.75e-09
AC019257.1	-1.07606	0.001127
RNASE4	-1.08113	0.0289149
LINC00957	-1.08506	0.0144278
AC000095.3	-1.0855	0.023313
HAPLN2	-1.08767	0.006459
DOC2B	-1.08785	4.456e-09
PPP1R3C	-1.08787	0.004787
PLPPR4	-1.09274	0
MGLL	-1.09407	6.772e-06
DPP7	-1.09568	7.406e-09
GPI	-1.10056	1.747e-10
AC113189.3	-1.10062	0.0252912
MAOA	-1.10214	1.749e-05
FBXO6	-1.10416	0.0383058
MITF	-1.10749	0.005693
LMNTD2-AS1	-1.11238	0.001459
MEF2C	-1.11372	0
PGM1	-1.11572	2.701e-11
SLC17A8	-1.11633	0.0107863
NDUFA4L2	-1.1205	0.004676
ADORA2B	-1.12581	0.0193587
LRRTM2	-1.13089	4.654e-06
PLP2	-1.13201	0.008796
KDM3A	-1.13338	7.649e-11
DOCK9	-1.13528	3.11e-11
ITM2A	-1.14584	0.0161444
KCNA4	-1.14887	0.0005156
GPNMB	-1.16527	7.391e-05
AP002387.2	-1.16548	0.003911
CNNM1	-1.16916	0.0003658
KCNJ4	-1.17049	5e-07
TPD52	-1.17425	1.879e-09
LINC01551	-1.18404	3.584e-08
AC069281.2	-1.18684	1.602e-05
PALMD	-1.19098	2.01e-08
KDELR3	-1.19968	0.0197298
HLA-H	-1.20164	0.045529
CORT	-1.20198	0.0151428
EPHA5	-1.22077	1.747e-10
CAMKV	-1.2273	0
BHLHE41	-1.229	0.003575
RASGEF1A	-1.23052	2.361e-05
AC098582.1	-1.23202	0.0332313
SOHLH2	-1.23374	0.004141
MPPED1	-1.23409	9.873e-10
PFKFB3	-1.23429	8.338e-10
PLXND1	-1.24274	3.771e-06
C9orf24	-1.24386	0.0281175
KCTD16	-1.25102	1.119e-08
AC004158.1	-1.2592	0.00786
APOE	-1.26262	0
PFKP	-1.26417	0
ZBTB16	-1.26709	9.018e-08
LMO3	-1.27096	1.762e-06
UAP1L1	-1.27445	0.0003756
CHRDL1	-1.28387	4.765e-11
VSTM2B	-1.28958	1.109e-06
AC018797.3	-1.28975	0.0138144
AL354733.3	-1.30039	0.0477938
NEUROD6	-1.31023	0
CHRNB4	-1.31612	0.0007223
GRIN1	-1.3401	6.198e-13
PLOD2	-1.34416	0
NR4A3	-1.36823	0
ST18	-1.36953	1.723e-10
KCNH3	-1.37081	5.108e-06
CALY	-1.38051	8.321e-07
AL390726.5	-1.38529	0.0107705
FBXO17	-1.3854	0.0009384
C2orf72	-1.38878	4.396e-07
LINC02352	-1.39625	0.001141
AC097641.1	-1.40672	0.009913
MT3	-1.4091	0.0008036
CHRM2	-1.41272	1.661e-11
F12	-1.42694	8.706e-05
DCN	-1.42751	0
CYP26B1	-1.44324	1.833e-11
RARRES2	-1.45236	0.0126908
AC113189.4	-1.45876	0.007483
MTFP1	-1.45966	7.032e-09
NDNF	-1.47083	0.001436
AL353150.1	-1.48734	0.0003617
ANG	-1.51249	0.001719
HLA-DRB1	-1.51496	0.0116392
AGAP2-AS1	-1.52478	0.005106
PFKFB4	-1.54832	2.174e-08
TCIM	-1.55316	0.00242
SLC17A7	-1.55681	2.215e-10
HEIH	-1.55757	0.0162294
AC010655.2	-1.56119	0.008974
CELF2-AS1	-1.57659	1.168e-05
DUSP9	-1.57847	1.343e-05
HBQ1	-1.5919	0.001948
IL13RA2	-1.59769	0.003533
STAC2	-1.6308	8.04e-07
SAP25	-1.64893	0.0219661
SLC2A3	-1.65001	6.772e-14
AC004765.1	-1.66778	0.009791
LINC02282	-1.67144	0.001049
HPCA	-1.68368	0.0003523
PTGDS	-1.68442	1.389e-06
PROKR2	-1.69017	1.242e-07
AP000692.1	-1.69433	0.040698
MGARP	-1.69529	0.014882
MIR210HG	-1.69933	9.945e-05
FUT11	-1.69951	0
NOL3	-1.71855	1.409e-07
ZDHHC23	-1.72266	0
DDN	-1.72994	9.592e-13
RAB20	-1.73343	0.0007626
HILPDA	-1.7445	0
MMP1	-1.7685	0.0318004
SLC24A2	-1.81441	3.142e-12
RAB26	-1.83581	2.308e-10
SLA	-1.84609	0
AL049777.1	-1.84935	0.039547
CRYM	-1.85975	0
SLC18A3	-1.88507	0.0008814
AC010285.1	-1.90452	0.030908
VXN	-1.90477	0.000225
MMP10	-1.91303	0.0001215
NPY	-1.92258	0.001129
SIGIRR	-1.9286	0.0004666
FP671120.5	-1.94864	1.802e-06
KRT31	-1.97236	5.137e-05
LMO1	-1.97411	0.0003759
ABCA4	-2.03177	0.0009434
AC079140.6	-2.1145	0.001464
NIM1K	-2.11699	1.299e-09
DDIT4	-2.12618	0
WFDC2	-2.29262	0.002648
TTR	-2.38572	3.649e-06
FP236383.3	-2.47884	0
SLC2A1	-2.4815	0
WFIKKN2	-2.60601	6.974e-05
MMP3	-2.70148	0.0001008
ANGPTL4	-2.79395	4.177e-06
AC013472.1	-3.19113	0.0261369
KISS1R	-3.45326	1.902e-05
CA9	-3.56771	1.686e-11
AL035078.4	-3.65469	4.141e-06
APLN	-3.84242	0
ADM	-4.34949	0
