# Supplementary material for: Human Pluripotent Stem Cell-Derived Medium Spiny Neuron-like Cells Exhibit Gene Desensitization
Source: Cells. 2022 Apr 21;11(9):1411. doi: 10.3390/cells11091411 (PMC9100557; doi:10.3390/cells11091411)
Supplement: Supplementary file 1 [file cells-11-01411-s001.zip › cells-1674018-supplementary/Supporting Information/Dataset S3.xlsx]

## Sheet: Overlap
Overlapping 1 µM and 1 mM Chronic 1h Differentially Expressed Genes
	1 µM		1 mM
Name	Log2fold change	FDR p-value	Log2fold change	FDR p-value
EGR3	3.33418	3.517e-06	4.17576	0
FOSB	2.85664	4.089e-05	3.60934	0
GADD45G	2.74237	2.327e-11	1.5284	0
RASD1	2.64943	1.269e-07	1.79201	0
NCOA5	2.62685	1.012e-27	1.03448	0.0003771
SIK1B	2.50226	2.097e-11	1.28074	0
EGR1	2.49394	1.964e-20	4.31917	0
SERTAD1	2.39538	0.0004786	2.20766	0
SOX21	2.37371	6.777e-27	2.24895	0
JUNB	2.31572	3.737e-06	2.65355	0
MIR22HG	2.23147	0.0006471	1.57119	5.537e-06
FOS	2.16674	2.097e-11	3.29504	0
ARC	2.13254	0.0001467	2.55428	0
AC005674.2	2.03529	0.0434816	2.17829	0
FAM43A	1.964	0.001823	1.62552	0
ATOH8	1.89697	6.199e-05	1.38316	1.989e-10
ZNF547	1.88736	0.0003639	1.05939	1.296e-06
SOX21-AS1	1.85738	9.804e-10	1.66984	0
PGBD2	1.85539	0.0001173	1.06679	0.0005629
FICD	1.82507	0.0007523	1.2185	9.46e-12
DDX28	1.67723	0.0402985	1.28521	8.392e-10
MAK16	1.65699	2.225e-05	1.03418	0
ZNF436	1.55313	4.893e-12	1.33353	0
SOCS3	1.52816	0.0238495	3.95154	0
TOE1	1.50749	0.00274	1.13099	1.626e-07
DUSP5	1.40154	0.023946	1.48066	0
PDP1	1.37853	1.117e-09	1.01585	0
FHL2	1.36502	0.0280382	1.31669	2.403e-12
MAFB	1.33946	0.0498491	1.52174	0
PCDH8	1.30216	0.0347573	1.38171	0
ZNF425	1.22786	0.0322409	1.07289	1.617e-07
MAP3K14	1.22017	0.0290369	1.26179	0
ZNF79	1.17085	0.031184	1.12822	5.32e-07
CBX4	1.13446	6.199e-05	1.27898	0
BNIP3	-1.00987	5.787e-05	-1.09127	1.494e-06
PDK1	-1.23544	6.079e-05	-1.11575	7.406e-06
ZBED6	-1.30479	6.643e-10	-1.22049	1.414e-10
AL049840.2	-1.39293	0.002772	-1.00954	3.502e-06
CLK1	-1.64257	2.878e-12	-1.13003	0
ARRDC3	-2.54472	1.533e-23	1.2697	5.128e-11
AC010285.1	-3.24513	0.0005433	-1.80174	0.0236691
MCCC1-AS1	-3.88637	0.003866	-1.53851	0.0468863

## Sheet: 1 µM Unique
Unique 1 µM Chronic 1h Differentially Expressed Genes
	1 µM
Name	Log2fold change	FDR p-value
AC008758.1	9.52263	0.0202033
AC011603.3	6.18351	0.0002117
MAFA	4.77993	0.0004383
AC079594.2	4.62711	6.339e-05
CSRNP1	2.73928	2.814e-10
AL137058.2	2.35759	0.009907
THBS1	2.30606	0.002179
CHRM1	2.24436	0.0297624
ARID5A	2.21958	0.012704
LCMT2	2.17285	5.878e-08
OVCA2	2.10399	0.0350231
EXO5	2.05764	5.271e-05
MIR17HG	2.01528	0.008511
FAAP24	1.99952	0.0345369
NEUROD4	1.99732	0.0003639
AC010615.1	1.96165	0.000783
PER2	1.94431	2.301e-12
ZNF790	1.87059	0.0202401
NPTX1	1.83062	3.965e-15
RRS1	1.79134	0.0174932
FOSL2	1.79017	4.046e-07
NR4A1	1.77106	0.000262
PCGF6	1.75384	0.0008223
PDSS1	1.74054	0.0280382
INKA2	1.69916	7.03e-07
NEFH	1.69385	0.0202033
DLL1	1.67397	1.229e-05
NEUROG1	1.66488	5.3e-05
ARL4D	1.6604	2.225e-05
EPAS1	1.64293	0.000142
ZNF587B	1.6426	0.002197
TENT5A	1.63081	0.0470466
AC009090.6	1.62827	0.0296079
GZF1	1.597	7.621e-09
ZNF155	1.57493	0.004371
MOCS3	1.5656	0.00881
GCC1	1.55866	1.686e-05
PMM2	1.54083	0.003248
HAUS8	1.50837	0.001349
ZSCAN16	1.50357	0.0175719
NR4A3	1.4848	3.077e-06
TRMO	1.43713	0.0427379
LYAR	1.42882	0.0001197
ZNF408	1.42398	0.0279349
TRMT10C	1.42372	2.51e-05
ZNF470	1.41445	0.009526
SRXN1	1.41192	0.0322967
MRM2	1.40771	5.3e-05
RASL11B	1.39868	0.0001593
DHRS3	1.38943	0.0164252
SURF2	1.3887	0.0116652
PMEPA1	1.38181	1.73e-05
ZNF782	1.36524	0.031184
SRSF3	1.35243	1.767e-09
ZNF557	1.33678	0.0184706
PNO1	1.33673	0.002184
ZNF596	1.33611	0.0206287
LFNG	1.3169	0.0406176
HFM1	1.31325	0.0376565
RIPK1	1.30717	0.004371
CENPBD1	1.30375	0.0236101
RELL1	1.28877	0.005231
C6orf47	1.28233	0.007162
FAM111B	1.28096	0.005651
ZBTB7A	1.27528	1.686e-05
NIP7	1.27024	0.003666
ZIK1	1.25778	0.0005433
LTV1	1.25672	0.012704
MTERF1	1.25311	0.007162
MYC	1.24745	0.0266024
CX3CL1	1.24287	0.012988
KCTD5	1.2414	0.007582
PRDM8	1.2391	0.000783
ZC3H12C	1.23588	8.35e-07
CABP7	1.23494	0.001896
SMAD7	1.23403	0.001581
ZNF268	1.22232	0.0003754
ZNF773	1.22215	0.0221309
ZNF468	1.22091	0.0008
TRMT6	1.21556	0.002958
GRPEL1	1.2126	0.002996
SOX8	1.21127	0.0221309
TIGAR	1.20914	0.0003137
SPTY2D1	1.20078	0.001045
KCTD21	1.18878	0.009219
CXCL12	1.1872	0.0399102
ZNF180	1.17227	0.009569
PANK2	1.16448	7.482e-05
MED17	1.16319	0.0002465
EIF2AK3	1.16086	0.0001038
GEM	1.15782	0.001594
MEPCE	1.15748	0.0129598
EIF5	1.14959	2.905e-07
RNF25	1.14448	0.0354144
ZBTB39	1.14284	0.000142
ZNF181	1.13932	0.00305
MED26	1.13352	0.0117287
ZNF594	1.13318	0.0124079
TGS1	1.13187	0.002392
ZNF473	1.12144	0.00103
IER5L	1.12064	0.0454318
LHX5	1.12037	0.0357675
POGLUT1	1.11383	0.004966
ZSCAN25	1.10891	0.0217844
BEND3	1.10648	0.005466
TEX261	1.10643	0.0207119
ZNF252P	1.09399	0.0278693
TBCC	1.09364	0.0135262
ZNF383	1.08605	0.0405543
SETMAR	1.08014	0.0129598
VPS4B	1.07926	0.0009817
GTF2H1	1.07697	0.001166
AMOTL2	1.07529	0.001166
PLEKHO2	1.07477	0.0427379
B3GALT6	1.07419	0.0193577
N4BP1	1.07069	2.026e-05
DGCR8	1.06138	0.0003568
C15orf39	1.05423	0.0405543
FADD	1.05383	0.025952
KIN	1.0525	0.0157835
WDR55	1.04974	0.0416364
RRP36	1.0421	0.009592
ERVK3-1	1.04076	0.001375
TFAP2C	1.04026	0.0002319
ZBTB24	1.03633	0.009748
RBAK	1.03429	0.0132099
QTRT2	1.03299	0.012988
NFKBIA	1.03235	0.003786
ZNF35	1.02602	0.0118169
FEZF2	1.02314	1.55e-05
MAD2L1BP	1.02305	0.0275222
PPP1R10	1.01984	6.708e-05
MBD2	1.01933	0.0180411
SPATA5L1	1.01116	0.0284102
HEY1	1.00675	6.111e-05
NRBF2	1.00576	0.009736
SSTR2	1.00414	5.444e-05
SRSF6	1.00383	7.812e-06
WDR43	1.00281	0.005466
THAP7	1.00032	0.0464619
KLF6	-1.02537	3.164e-05
SEZ6L	-1.03049	9.799e-06
RNF213-AS1	-1.04815	0.0296079
AL356599.1	-1.05307	0.0413993
LINC00894	-1.06117	0.0421982
ACP6	-1.07342	5.909e-05
OTX2	-1.08572	1.686e-05
ZIC2	-1.09499	3.6e-07
AC241952.2	-1.10832	0.0009162
CREBRF	-1.12002	0.0006566
GAD1	-1.13257	0.0278693
AL683813.2	-1.15793	0.0003754
GLRB	-1.15803	0.0242429
GABPB1-AS1	-1.15944	8.323e-07
RUSC1-AS1	-1.16248	0.007326
PCDHB3	-1.17317	0.001581
AL157396.1	-1.19325	0.0357561
AC009119.1	-1.23537	0.0274434
C14orf28	-1.28308	0.0136414
TNFRSF13C	-1.28446	0.0441966
AC006059.1	-1.30206	0.008403
PROX1	-1.31353	0.006618
TAF1D	-1.32667	4.761e-07
AC099792.1	-1.34293	0.0286442
HMGA2-AS1	-1.40108	0.017094
AP000813.1	-1.42831	0.0250191
ZSCAN23	-1.50894	0.0202033
HK2	-1.52863	1.351e-05
LINC00624	-1.55352	0.0296079
AL845472.2	-1.6063	0.002981
STAG3L1	-1.65168	0.0106658
AL391684.1	-1.67003	0.001635
TXNIP	-1.67358	1.201e-14
AC024896.1	-1.67925	0.013071
RGMB-AS1	-1.70579	0.0266024
AC008735.2	-1.71545	0.0410092
PCDHB4	-1.80173	0.0001309
AL451123.1	-1.8959	0.001064
LHFPL5	-1.91219	6.407e-05
IDI2-AS1	-1.93997	5.954e-05
SPAG8	-1.95621	0.0169891
MED15P9	-2.17819	0.0319437
AC013394.1	-2.27032	0.0005433
CELF2-AS1	-2.29874	4.625e-05
AL035603.1	-2.5775	0.0349354
AC006042.2	-2.59192	0.0151302
AL157838.1	-2.79959	0.0132099
AL031600.1	-3.05619	0.0405543
AC004765.1	-3.36655	0.009569
Z83745.1	-3.48536	0.001296

## Sheet: 1 mM Unique
Unique 1 mM Chronic 1h Differentially Expressed Genes
	1 mM
Name	Log2fold change	FDR p-value
EGR2	5.6198	0
CEMP1	3.78816	0.0007624
ZFP36	3.61466	0
GADD45B	3.33324	0
MT1X	3.11443	4.147e-13
TENT5B	3.02075	0
FOSL1	2.98244	8.564e-09
AC012181.2	2.88714	0.0002477
CEBPD	2.81237	0
TREX1	2.67959	2.513e-05
IRF1	2.64161	0
AC010624.5	2.32477	1.785e-08
CCL2	2.282	2.656e-12
ICAM1	2.21593	8.564e-09
ATF3	2.21553	0
H2AC6	2.19712	0
PLEKHF1	2.11649	0
GBX2	2.11409	2.77e-10
SERPINA3	2.09103	0
NEAT1	2.04295	0
H4C5	2.02316	4.646e-05
SOCS1	2.00491	0
SLC30A1	1.99064	0
ZNF442	1.94082	0
FOXC1	1.93912	0
H4C15	1.89626	2.032e-13
KLF4	1.87809	2.753e-13
SLC16A6	1.85388	3.428e-13
CISH	1.85069	0
SNAI1	1.82135	0.0002173
HMOX1	1.78974	4.406e-14
CCN1	1.78725	0
UFSP1	1.78522	0.003845
CSF1	1.78114	0
AL031777.2	1.76274	8.615e-05
MT2A	1.75227	4.802e-13
AP000873.2	1.69937	4.196e-09
NQO1	1.68766	0
LINC00324	1.68749	7.129e-05
IQCN	1.68524	2.055e-08
HSPA6	1.68262	0.005048
DLGAP1-AS2	1.65891	4.875e-10
ULBP1	1.64266	2.823e-09
FAM181A	1.64011	4.262e-06
GCNA	1.63759	8.698e-09
TNFRSF11B	1.62718	9.276e-09
GFAP	1.61116	0
H2AC19	1.57949	0.0318619
MT1F	1.57175	0.0149371
H2BC18	1.50735	5.07e-06
AVIL	1.49248	2.601e-08
CCN2	1.48007	6.36e-12
GDF15	1.47891	7.915e-06
SERPINE1	1.46997	1.592e-06
C2orf66	1.46442	0.0002915
IER2	1.4579	0
ZNF625	1.4524	0
POU3F1	1.42717	4.989e-07
DLGAP1-AS1	1.42468	2.421e-08
AC022424.1	1.4128	2.925e-05
ADAMTS1	1.40621	0
AC099754.1	1.37771	1.02e-06
AC092810.4	1.36563	0.001157
ZNF763	1.36374	2.601e-08
AL353759.1	1.35645	0.0002477
SNURF	1.35208	0.002152
DEPP1	1.34656	2.423e-06
H2BC8	1.33885	7.406e-06
AC074032.1	1.33869	0.0171936
APOL4	1.33202	2.075e-12
LAG3	1.32234	0.0002805
ZNF709	1.31512	8.69e-13
SIK1	1.29902	0
FIBIN	1.29234	0.002448
NUPR1	1.29212	4.842e-10
AC022400.6	1.29059	0.0138123
TSSK6	1.27691	0.001636
TIGD6	1.2725	1.17e-09
CDC42EP2	1.2687	7.6e-05
H2BC5	1.26707	4.902e-08
NUAK2	1.26093	0
KIAA1614	1.25207	3.59e-11
AC092645.2	1.2513	0.0002606
KRT31	1.2498	6.271e-05
ADAMTS16	1.2466	8.196e-10
FOXD4	1.23591	0.0151424
EMP1	1.23341	1.291e-13
CEBPA	1.2327	3.884e-07
B3GNT10	1.2261	0.002583
H3C6	1.22521	0.0443396
EIF3CL	1.21533	0.0335141
H3C10	1.20809	0.0208851
CHAC1	1.20471	0
ZNF844	1.18367	0
SPSB2	1.17906	0.000101
ZNF365	1.16725	5.205e-05
ARIH2OS	1.15498	0.001756
TNFRSF12A	1.14642	3.525e-12
ZNF597	1.14455	3.627e-06
IFIT3	1.13765	0.002956
CEBPB	1.13432	4.245e-12
PLAU	1.12594	0.0005898
KRT8P12	1.11771	0.0247777
ZNF20	1.11059	0.001089
ADAM20P1	1.11013	0.028206
FILIP1L	1.0956	2.38e-11
DDIT3	1.09113	4.536e-09
AL512785.2	1.08913	0.0134765
OLIG2	1.08831	0.0174875
MYLIP	1.08783	1.244e-11
NTF3	1.07211	3.106e-06
ZNF543	1.07056	3.276e-06
HAS2	1.06983	0.003239
TLCD1	1.05559	0.0330012
EGF	1.0521	0.0001293
LINC00680	1.0478	0.0430856
RIN2	1.03637	0
PIR	1.03576	0
AC092580.4	1.03096	0.004889
GAS1	1.01858	6.255e-12
ZNF57	1.01844	4.087e-05
SMG1P3	1.01571	0
USP51	1.01268	1.703e-06
S1PR1	1.0085	0
ACTA2	1.00125	8.955e-09
TRIM47	1.00073	2.015e-06
CFAP126	-1.00392	0.0114416
SSTR1	-1.00485	0.0003654
NMU	-1.01144	2.741e-05
N4BP2L1	-1.02256	0.005573
RBP1	-1.02797	9.728e-05
F12	-1.04081	0.001756
PLA2G3	-1.04677	0.0306741
STC2	-1.04723	0.000193
CRABP1	-1.05282	6.441e-08
AMBN	-1.05378	0.0005762
FAM72B	-1.05442	0.0001764
IGF1	-1.06589	0.001256
GPC3	-1.08121	4.36e-08
AC129492.1	-1.08365	0.004067
KIF20A	-1.09743	0
EFHC2	-1.09775	0.001469
SNHG18	-1.09885	0.0009533
AC116913.1	-1.10018	0.0128873
AC007192.1	-1.10139	0.007636
ADM	-1.10425	0.0165401
SLC2A1	-1.1168	2.044e-05
NTN4	-1.117	6.462e-05
APLN	-1.11812	0.0129871
HBQ1	-1.12196	0.0183005
MITF	-1.14527	0.001101
POU3F4	-1.15149	1.349e-07
AC113189.4	-1.16031	0.0249545
FBXO17	-1.16933	0.002325
AC010655.2	-1.19339	0.034782
CFAP45	-1.19831	0.007926
CLIC6	-1.20006	6.02e-05
FAM156B	-1.20077	0.0001639
SERP2	-1.21392	0.0126711
HTR2C	-1.21459	3.025e-07
SAP30-DT	-1.22766	0.0001182
NDNF	-1.22834	0.003946
COCH	-1.23023	1.895e-08
AC023509.1	-1.24104	0.0003762
SIGIRR	-1.25326	0.0166094
MTFP1	-1.25902	2.283e-08
CPNE7	-1.25933	0.0004103
VEGFA	-1.27267	8.053e-07
PRRG3	-1.27948	6.02e-05
FAM72D	-1.29602	3.767e-05
STC1	-1.32389	4.025e-11
SLC30A10	-1.34301	0.005506
CPXM2	-1.35967	0.001788
WFIKKN2	-1.4251	0.0326633
TRH	-1.44436	3.531e-05
WFDC2	-1.46658	0.0372132
EVA1B	-1.48128	0.001652
HES5	-1.49652	0
AP000692.1	-1.51218	0.0466812
AF129075.4	-1.51254	0.0248614
DDIT4	-1.54472	3.112e-13
NPVF	-1.6444	0.0001664
AC069281.2	-1.73489	3.428e-13
FAM72C	-1.79938	2.837e-12
AC011498.6	-1.90356	0.0275423
ANKRD37	-1.90657	1.649e-06
CCNO	-1.91235	1.308e-05
TTR	-1.93243	3.684e-05
SLC17A8	-1.98817	1.86e-08
AC093525.2	-2.00959	0.001512
MMP10	-2.32893	4.559e-08
CDC20B	-2.43133	5.024e-07
MMP1	-2.76695	3.876e-05
MMP3	-2.96874	5.953e-07
AL035078.4	-3.97964	5.866e-08
