# Supplementary material for: Human Pluripotent Stem Cell-Derived Medium Spiny Neuron-like Cells Exhibit Gene Desensitization
Source: Cells. 2022 Apr 21;11(9):1411. doi: 10.3390/cells11091411 (PMC9100557; doi:10.3390/cells11091411)
Supplement: Supplementary file 1 [file cells-11-01411-s001.zip › cells-1674018-supplementary/Supporting Information/Dataset S4.xlsx]

## Sheet: Overlap
Overlapping 1 µM and 1 mM Chronic 24h Differentially Expressed Genes
	1 µM		1 mM
Name	Log2fold change	FDR p-value	Log2fold change	FDR p-value

## Sheet: 1 µM Unique
Unique 1 µM Chronic 24h Differentially Expressed Genes
	1 µM
Name	Log2fold change	FDR p-value
AC079594.2	4.93547	0.0008878

## Sheet: 1 mM Unique
Unique 1 mM Chronic 24h Differentially Expressed Genes
	1 mM
Name	Log2fold change	FDR p-value
HES5	-1.13998	2.754e-10
ENO1	-1.02487	4.688e-09
EVA1B	-1.27938	0.0149185
SLC2A1	-2.08415	0
AK4	-1.27057	1.198e-10
ABCA4	-1.36205	0.0427278
FAM72C	-1.28737	3.588e-06
SLC30A10	-2.01994	1.924e-05
SNTG2-AS1	-1.3217	0.0299373
HK2	-1.76563	0
KDM3A	-1.05851	3.358e-11
PDK1	-1.58099	7.178e-11
C2orf66	1.57556	0.0001662
C2orf72	-1.19591	3.255e-06
BHLHE40	-1.50541	1.975e-11
PFKFB4	-1.25587	1.586e-06
FAM162A	-1.12839	9.477e-09
AC083798.2	-1.482	0.00497
TRH	-1.99967	5.234e-08
RBP1	-1.0204	0.0002744
PLOD2	-1.26031	0
AMBN	-1.41511	3.367e-06
AC018797.3	-1.48179	0.003831
EGF	1.12046	8.819e-05
NDNF	-1.46771	0.0007081
SLC7A11	1.02872	8.45e-11
MGARP	-1.90951	0.004843
RNF175	-1.07071	1.536e-05
SAP30-DT	-1.28751	0.0001229
ANKRD37	-2.59279	8.928e-11
C4orf47	-1.05093	0.0277701
ADAMTS16	1.0223	4.083e-06
SNHG18	-1.09409	0.00228
CDC20B	-1.28796	0.039993
LOX	-1.10887	7.178e-11
EGR1	1.04144	2.007e-09
TNIP1	-1.1644	3.217e-09
STC2	-1.68478	1.745e-10
HLA-DRB1	-1.70131	0.003337
AL354740.1	1.56833	0.0121391
VEGFA	-1.57514	6.74e-10
SMOC2	-1.22387	0.003586
AQP1	-2.32001	0.0002535
HILPDA	-1.62948	0
STC1	-1.30035	3.417e-10
TEX15	-1.54505	2.01e-07
FOXD4	1.59706	0.001117
CDKN2B	1.09084	0.0003877
CA9	-1.68664	0.001382
PFKFB3	-1.1737	1.444e-10
PRTFDC1	-1.16196	4.983e-07
GPRIN2	-1.45762	0.0003994
SLC18A3	-1.39455	0.0135478
UNC5B-AS1	-1.28541	0.0263873
CDH23	-1.0963	6.74e-10
DDIT4	-2.00688	0
P4HA1	-1.22157	4.076e-10
FUT11	-1.24208	6.884e-12
CPXM2	-1.98063	2.37e-06
BNIP3	-1.64389	0
SPRN	-1.22084	7.543e-06
SIGIRR	-1.32807	0.0189863
LMNTD2-AS1	-1.06372	0.001487
MIR210HG	-1.50739	0.0002598
ADM	-2.54794	1.444e-10
AL035078.4	-8.60861	0.0141134
RCOR2	-1.06417	2.612e-13
MMP10	-1.62037	0.0007138
MMP1	-2.18938	0.003385
MMP3	-2.19635	0.001232
SPSB2	1.00348	0.00387
KRT7	1.55821	0.0179559
KRT81	3.14659	0.0127146
SLC17A8	-1.23873	0.002251
IGF1	-1.05074	0.003337
RAB20	-1.9804	5.645e-05
COCH	-1.36148	1.069e-09
EGLN3	-1.09452	1.122e-07
SSTR1	-1.0904	0.000238
ADAM20P1	1.13548	0.0410299
SERPINA3	1.37622	0
DLK1	-1.32124	7.518e-08
DIO3	-1.18512	0.007745
GATM	-1.07264	2.231e-07
CGNL1	-1.09116	0.0002064
CRABP1	-1.09426	4.989e-08
NMB	-1.00475	0.005566
CLEC19A	1.11619	0.0117458
EIF3CL	1.73314	0.001265
HSF4	-1.07372	5.902e-05
NOL3	-1.18924	0.0001741
NQO1	1.82474	0
AC113189.4	-1.22666	0.0288559
AC129492.1	-1.23381	0.001915
ALDOC	-1.18032	0.0101723
AC233968.1	-1.82242	0.002768
RAMP2-AS1	-1.07451	0.001812
WNT3	-1.04471	0.001469
WFIKKN2	-1.71822	0.0116989
CYGB	-1.19486	4.81e-07
SLC16A3	-1.9361	1.141e-05
KISS1R	-2.82045	8.719e-05
LINGO3	-1.05227	0.004202
ZNF887P	-1.47287	0.0007186
GDF15	1.36974	0.0001367
FBXO27	-1.08102	0.006188
TNNT1	-1.40651	0.017181
WFDC2	-2.10258	0.003853
FNDC11	-1.22228	0.0001587
RIPPLY3	-1.00758	0.001696
MTFP1	-1.45716	1.745e-10
HMOX1	1.49538	3.153e-09
CARD10	-1.00699	0.001412
H1-0	-1.03775	1.889e-05
MCHR1	-1.12028	0.004269
LINC02154	2.05762	0.003586
PIR	1.04138	0
PLP2	-1.38346	0.0005105
GCNA	1.29188	5.902e-05
PGK1	-1.03391	1.59e-08
APLN	-1.95181	3.391e-06
PRRG3	-1.67741	1.551e-07
