# Supplementary material for: Human Pluripotent Stem Cell-Derived Medium Spiny Neuron-like Cells Exhibit Gene Desensitization
Source: Cells. 2022 Apr 21;11(9):1411. doi: 10.3390/cells11091411 (PMC9100557; doi:10.3390/cells11091411)
Supplement: Supplementary file 1 [file cells-11-01411-s001.zip › cells-1674018-supplementary/Supporting Information/Dataset S5.xlsx]

## Sheet: Overlap
Overlapping 1 µM and 1 mM Desensitized 1 h Differentially Expressed Genes
	1 µM					1 mM
	Acute 1h		Chronic 1h			Acute 1h		Chronic 1h
Name	Log2FoldChange	FDR p value	Log2FoldChange	FDR p value	Ratio Acute to Chronic	Log2FoldChange	FDR p value	Log2FoldChange	FDR p value	Ratio Acute to Chronic
DIRAS2	-1.37763	4.16e-08	-0.717038	0.0297624	1.92128	-0.749622	9.7e-11	-0.631414	2.07e-07	1.18721
AL683813.2	-2.14645	4.82e-14	-1.15793	0.000375	1.85369	-1.24484	1.01e-11	-0.655467	0.00151	1.89917
VEGFA	-1.22998	4.32e-08	-0.694464	0.017188	1.77112	-2.66995	0	-1.27267	8.05e-07	2.09791
MSMO1	-1.38463	1.29e-11	-0.798095	0.00131	1.73491	-1.11697	6.26e-10	-0.49919	0.0320468	2.23757
EGR1	4.30478	4.75e-65	2.49394	1.96e-20	1.7261	5.003	0	4.31917	0	1.15832
BNIP3	-1.74221	1.8e-15	-1.00987	5.79e-05	1.72518	-1.86512	0	-1.09127	1.49e-06	1.70914
FOS	3.50974	1.16e-32	2.16674	2.1e-11	1.61982	3.97487	0	3.29504	0	1.20632
BTG2	1.23619	1.08e-07	0.773322	0.00786	1.59855	1.58153	0	0.902277	0	1.75282
FOSB	4.37678	2.31e-13	2.85664	4.09e-05	1.53214	6.76379	0	3.60934	0	1.87397
FBXO7	-0.958703	9.04e-05	-0.62934	0.0426769	1.52335	-0.586151	6.73e-07	-0.461174	0.000372	1.271
HBP1	-1.06014	5.6e-05	-0.708061	0.0297624	1.49724	-0.611876	6.74e-07	-0.364766	0.0126968	1.67745
RGS16	1.23899	0.000322	0.85618	0.0492573	1.44711	1.11811	0	0.773969	1.2e-10	1.44464
EGR3	4.81912	4.03e-14	3.33418	3.52e-06	1.44537	6.00225	0	4.17576	0	1.4374
ELK4	-0.931398	0.000339	-0.68321	0.0297624	1.36327	-0.793489	1.37e-11	-0.3309	0.0257752	2.39797
LFNG	1.77312	0.000742	1.3169	0.0406176	1.34644	0.726786	4.6e-08	0.656438	2.48e-06	1.10717
HSD17B7	-1.24601	1.38e-06	-0.95265	0.00105	1.30794	-0.899785	1.37e-06	-0.736032	0.000276	1.22248
ZC3H12C	1.60163	3.06e-12	1.23588	8.35e-07	1.29594	0.484201	0.000158	0.417618	0.00344	1.15944
JUNB	2.99738	3.61e-11	2.31572	3.74e-06	1.29436	3.01619	0	2.65355	0	1.13666
HK2	-1.96589	1.13e-09	-1.52863	1.35e-05	1.28605	-1.77003	0	-0.972166	9.71e-05	1.8207
AP000813.1	-1.83674	0.000903	-1.42831	0.0250191	1.28595	-1.32079	9.72e-07	-0.816653	0.00702	1.61732
NR4A3	1.88992	5.36e-11	1.4848	3.08e-06	1.27285	1.46857	0	0.622313	1.52e-05	2.35986
OVCA2	2.6275	0.00168	2.10399	0.0350231	1.24882	1.00531	6.75e-07	0.823786	0.000189	1.22035
TRA2B	0.848081	0.000378	0.70702	0.00957	1.19951	0.666879	3.14e-09	0.448613	0.000414	1.48653
PDK1	-1.46815	2.89e-07	-1.23544	6.08e-05	1.18836	-2.19708	0	-1.11575	7.41e-06	1.96916
NEUROG1	1.97114	1.38e-07	1.66488	5.3e-05	1.18395	1.21153	2.51e-05	0.897093	0.0072	1.35051
FAM43A	2.31388	4.65e-05	1.964	0.00182	1.17814	1.81043	0	1.62552	0	1.11376
ZBED6	-1.4975	2e-13	-1.30479	6.64e-10	1.14769	-1.39504	2.82e-14	-1.22049	1.41e-10	1.14302
PDP1	1.56785	5.53e-13	1.37853	1.12e-09	1.13734	1.13846	0	1.01585	0	1.12069
DLL1	1.8849	9.58e-08	1.67397	1.23e-05	1.12601	0.926017	0	0.358226	9.68e-05	2.58501
CLK4	-0.859173	0.0122505	-0.774151	0.0440296	1.10983	-1.08284	0	-0.614487	1.7e-06	1.76218
SIK1B	2.75367	3.9e-14	2.50226	2.1e-11	1.10047	1.7897	0	1.28074	0	1.39739
GPRC5B	0.831507	0.00113	0.755897	0.00743	1.10003	0.487482	1.58e-09	0.39655	4.09e-06	1.22931

## Sheet: 1 µM Unique
Unique 1 µM Desensitized 1 h Differentially Expressed Genes
	1 µM
	Acute 1h		Chronic 1h
Name	Log2FoldChange	FDR p value	Log2FoldChange	FDR p value	Ratio Acute to Chronic
AC009119.1	-2.41099	7.09e-08	-1.23537	0.0274434	1.95164
MIR9-3HG	1.69535	4.36e-13	0.877125	0.00298	1.93285
NRARP	1.67429	4.87e-11	0.895966	0.00627	1.8687
HFM1	2.33047	5.17e-07	1.31325	0.0376565	1.77458
RNF169	-1.24693	2.08e-08	-0.702896	0.012988	1.77398
TXNIP	-2.92494	3.66e-47	-1.67358	1.2e-14	1.74771
SEZ6L	-1.79212	1.25e-18	-1.03049	9.8e-06	1.73909
HEY1	1.72792	1.12e-15	1.00675	6.11e-05	1.71635
HTR2C	-0.972609	7.59e-06	-0.57347	0.0458516	1.69601
ID2	1.48576	3.37e-10	0.886093	0.00233	1.67675
HNRNPM	1.13781	1.04e-07	0.680358	0.0129598	1.67238
SFPQ	1.64331	2.19e-14	0.989456	6.91e-05	1.66083
ACKR3	1.43272	6.53e-07	0.87279	0.0188394	1.64154
AL157838.1	-4.58766	0.000665	-2.79959	0.0132099	1.63869
LHX5	1.76022	2.05e-05	1.12037	0.0357675	1.5711
UBTF	1.37227	1.33e-09	0.881361	0.00115	1.55699
SOCS3	2.29113	1.9e-05	1.52816	0.0238495	1.49927
ZNF252P	1.62829	3.55e-05	1.09399	0.0278693	1.48839
LRRC4	1.22683	1.95e-05	0.829952	0.0207119	1.4782
SMAD7	1.80501	3.79e-08	1.23403	0.00158	1.4627
INSIG1	-1.42461	3.96e-11	-0.98446	5.91e-05	1.44709
TFAP2C	1.48115	1.48e-09	1.04026	0.000232	1.42383
NEUROD4	2.77877	9.35e-09	1.99732	0.000364	1.39125
SDAD1	1.26062	0.000164	0.906812	0.0279117	1.39017
NFIB	-0.859869	0.000501	-0.623626	0.0405543	1.37882
ZNF268	1.6829	1.76e-08	1.22232	0.000375	1.37681
RPAP2	1.17095	0.000431	0.853849	0.0365128	1.37138
ZNF181	1.54956	2.28e-06	1.13932	0.00305	1.36008
AC009090.6	2.21032	0.000284	1.62827	0.0296079	1.35747
ZNF782	1.82882	0.000441	1.36524	0.031184	1.33956
IER5L	1.49549	0.00107	1.12064	0.0454318	1.33449
ZNF594	1.51168	6.82e-05	1.13318	0.0124079	1.33402
AL031600.1	-4.06346	0.0105712	-3.05619	0.0405543	1.32958
CEMIP2	0.958314	1.95e-05	0.727693	0.00554	1.31692
CITED2	-1.04167	9.27e-06	-0.795351	0.00304	1.3097
LDLR	-0.89366	0.00146	-0.687426	0.0427379	1.30001
TRMT6	1.55302	1.26e-05	1.21556	0.00296	1.27761
MAFB	1.70917	0.00253	1.33946	0.0498491	1.27602
THUMPD3-AS1	1.08891	0.000116	0.868168	0.00786	1.25426
CXCL12	1.47289	0.00247	1.1872	0.0399102	1.24064
ERVK3-1	1.28183	9.27e-06	1.04076	0.00138	1.23162
TBL1X	0.771331	0.004	0.628302	0.047036	1.22764
FBXL2	-0.979785	0.000917	-0.799808	0.0185938	1.22503
MOCS3	1.91567	0.00022	1.5656	0.00881	1.2236
NR4A1	2.16441	6.76e-07	1.77106	0.000262	1.2221
ATF7	-1.08375	2.43e-05	-0.891578	0.00173	1.21555
CBX4	1.3644	1.2e-07	1.13446	6.2e-05	1.20269
FAM72A	-1.10951	0.00584	-0.926609	0.0452827	1.19738
RBAK	1.23248	0.000746	1.03429	0.0132099	1.19162
GAD1	-1.34686	0.00313	-1.13257	0.0278693	1.18921
ZNF587B	1.95093	5.04e-05	1.6426	0.0022	1.1877
ZNF470	1.67296	0.00048	1.41445	0.00953	1.18277
SALL1	0.862929	0.000156	0.730274	0.00442	1.18165
SRSF6	1.18173	9.35e-09	1.00383	7.81e-06	1.17723
SRSF3	1.59026	1.5e-13	1.35243	1.77e-09	1.17586
SOX21	2.78203	6.31e-38	2.37371	6.78e-27	1.17202
ZNF180	1.36869	0.000633	1.17227	0.00957	1.16756
AL451123.1	-2.20289	5.39e-05	-1.8959	0.00106	1.16192
UTP3	1.09124	0.00466	0.952804	0.0297624	1.14529
CENPU	1.09918	0.00108	0.963198	0.0110525	1.14118
TEX261	1.26227	0.00282	1.10643	0.0207119	1.14085
B3GALT6	1.22306	0.00259	1.07419	0.0193577	1.13858
ARC	2.3929	4.33e-06	2.13254	0.000147	1.12209
ZIC3	-0.756435	0.00376	-0.677767	0.0207119	1.11607
ZSCAN16	1.67418	0.00313	1.50357	0.0175719	1.11347
SOX21-AS1	2.05938	2.06e-12	1.85738	9.8e-10	1.10875
FEZF2	1.12598	2.97e-07	1.02314	1.55e-05	1.10051
MIRLET7BHG	2.65449	0.001544	2.39914	0.0102838	1.10643

## Sheet: 1 mM Unique
Unique 1 mM Desensitized 1 h Differentially Expressed Genes
	1 mM
	Acute 1h		Chronic 1h
Name	Log2FoldChange	FDR p value	Log2FoldChange	FDR p value	Ratio Acute to Chronic
TAGLN	3.36307	0	0.692956	0.0179472	4.85322
YEATS2	-0.743407	0	-0.201095	0.0490474	3.6968
NEUROD6	-1.37429	0	-0.376885	0.0279005	3.64644
MYL12A	1.44089	0	0.396889	0.00859	3.63046
HERC2P2	-1.02931	0	-0.293459	0.0483554	3.50749
TTLL7	-0.74368	0	-0.220032	0.0418093	3.37987
NKTR	-1.09215	0	-0.323619	0.0213382	3.37481
S1PR3	1.13139	0	0.335837	0.0461305	3.36888
IER3	1.62521	0	0.486875	0.0371928	3.33803
L3MBTL1	-1.22778	0	-0.375013	0.0114598	3.27396
CCN2	4.813	0	1.48007	6.36e-12	3.25188
ID3	2.1462	0	0.674688	8.93e-07	3.18103
ZNF449	-1.09743	0	-0.347102	0.0371928	3.16169
LRATD2	1.3653	0	0.442102	0.000909	3.0882
GSDMB	-1.45979	0	-0.473502	0.0104333	3.08296
MIAT	-1.2494	0	-0.406746	0.00153	3.07171
ACTA2	3.05114	0	1.00125	8.96e-09	3.04732
HCFC2	-1.16222	0	-0.386085	0.00939	3.01026
NIM1K	-2.50361	0	-0.861097	0.0124571	2.90747
AL135905.2	0.827944	0	0.287738	0.00107	2.87742
NAA25	-0.910047	1.45e-14	-0.317508	0.038992	2.86621
GOLGA8A	-1.20272	0	-0.419841	0.00105	2.86469
ZNF25	-0.683581	0	-0.239105	0.0174132	2.85891
CDKN2B	2.451	0	0.864655	0.00563	2.83465
BMP2	1.71454	0	0.609805	0.0150941	2.81162
SIPA1L2	0.624599	0	0.222652	0.028252	2.80527
ZNF503	1.40209	0	0.499965	0.0131606	2.80437
CNN2	1.11339	0	0.397898	2.33e-06	2.79819
NRN1	-1.30508	0	-0.472542	0.00017	2.76183
CASP3	0.634767	0	0.230056	0.022286	2.75918
NEDD9	1.26723	0	0.464982	2.47e-07	2.72532
TP53	0.652507	0	0.242313	0.0285835	2.69283
KLF5	1.93361	0	0.729651	0.00622	2.65005
C7orf50	0.803615	0	0.305966	0.000984	2.62649
SIAH2	-0.922496	3.3e-13	-0.358908	0.021476	2.57028
PTPA	0.53516	4.23e-12	0.20832	0.0431502	2.56893
AL137782.1	-2.11529	7.05e-12	-0.829563	0.0136442	2.54988
CCN1	4.51172	0	1.78725	0	2.5244
RNPC3	-0.833608	4.84e-12	-0.331095	0.0306395	2.51773
SP8	0.992878	0	0.396036	0.00668	2.50704
SAFB2	-0.565776	8.11e-13	-0.225879	0.0237955	2.50477
MAF	1.21106	0	0.489904	0.000139	2.47204
GALNT13	-0.978263	0	-0.397456	0.0079	2.46131
SLC9A3R1	0.873108	1.37e-12	0.357081	0.026534	2.44513
UBN2	-0.63651	1.45e-14	-0.2624	0.00791	2.42573
OTUD4	-0.677426	0	-0.281444	0.00531	2.40696
BTBD17	0.916029	1.45e-14	0.381161	0.0115702	2.40326
CYP1B1	2.16303	1.88e-13	0.90329	0.0167334	2.39462
MYADM	1.27275	0	0.531731	0.000107	2.3936
APOE	-0.9164	3.51e-11	-0.383423	0.0293417	2.39005
TRIM2	-0.521792	1.4e-12	-0.219351	0.018467	2.3788
FAM229A	-1.42755	1.05e-11	-0.601691	0.0175495	2.37256
PTP4A1	0.905757	0	0.383933	0.00523	2.35916
SLC2A3	-1.38553	8.66e-13	-0.589841	0.0151612	2.34899
AMOTL2	1.28923	0	0.554326	7.72e-06	2.32576
POLK	-0.838397	3.61e-11	-0.360718	0.0199331	2.32424
TIMP3	1.19335	0	0.514413	4.4e-05	2.31983
MYC	1.34078	1.45e-14	0.582048	0.00798	2.30356
LMCD1	1.29688	4.17e-10	0.563481	0.0436965	2.30154
LINC00928	-1.47044	2.2e-10	-0.640032	0.0140747	2.29745
FN1	0.724129	2.45e-10	0.315927	0.0340318	2.29208
CCDC103	3.61263	0	1.57737	0.00286	2.29029
KLF6	0.770037	1.34e-11	0.33778	0.0197607	2.2797
PLEKHG1	0.74862	9.47e-11	0.330312	0.0264361	2.2664
WSB1	-1.20811	0	-0.537154	6.62e-06	2.24909
SOS1	-0.642803	0	-0.286364	0.00191	2.2447
TAF5	-0.941866	3.61e-10	-0.421372	0.0158993	2.23524
NUDT4	0.480881	4.02e-10	0.215583	0.029462	2.23061
HYPK	-1.40186	7.68e-09	-0.628594	0.0352079	2.23016
TRIB1	0.791944	2.03e-10	0.35648	0.0264321	2.22157
PFKP	-0.90565	0	-0.40878	0.00194	2.2155
CEP135	-0.784562	8.84e-10	-0.357686	0.0224738	2.19344
CCSER2	-0.469248	1.26e-08	-0.214591	0.041481	2.18671
POLI	-0.54072	7.69e-10	-0.250106	0.019348	2.16196
ADM	-2.38648	3.27e-10	-1.10425	0.0165401	2.16117
PNN	-0.63953	0	-0.295982	0.000526	2.16071
CNTRL	-0.705605	1.97e-08	-0.326785	0.0395026	2.15923
U2AF1	-0.840299	3.98e-12	-0.389673	0.00697	2.15642
C1orf21	-0.655958	1.6e-08	-0.304688	0.0419096	2.15289
DYNLL2	0.752967	9.73e-12	0.35065	0.0104675	2.14735
STC2	-2.24696	0	-1.04723	0.000193	2.14562
DYRK2	-0.775454	9.86e-12	-0.3667	0.00798	2.11468
RPE65	2.07962	0	0.986504	2.66e-06	2.10807
FGF11	-0.802128	1.68e-11	-0.382196	0.00737	2.09873
H3-3B	0.886245	0	0.422357	0.000874	2.09833
NAPEPLD	-0.724253	2.61e-08	-0.345205	0.0321047	2.09804
DDHD1	-0.586347	9.98e-12	-0.280806	0.00551	2.08809
ZBTB25	-0.844356	8.23e-12	-0.40472	0.00537	2.08627
GPR88	2.02374	3.88e-12	0.970627	0.00948	2.08498
PRMT6	1.15231	0	0.55496	0.00168	2.07639
ERO1A	-0.707407	3.38e-09	-0.340945	0.0212015	2.07484
TMEM74B	-1.15291	1.29e-08	-0.558243	0.0207968	2.06525
LENG8	-0.868374	0	-0.421447	0.00104	2.06046
ST8SIA1	-0.650257	8.38e-08	-0.316905	0.0395026	2.0519
SULT4A1	-0.642272	8.46e-08	-0.314785	0.0385937	2.04035
FOXO6	-0.801379	1.5e-11	-0.393287	0.00523	2.03765
AC006059.1	-1.78115	1.45e-14	-0.874352	0.000317	2.03711
TRIM36	-0.768771	0	-0.377388	4.63e-05	2.03708
P4HA1	-1.15525	5.9e-10	-0.571784	0.0126099	2.02044
SLC25A36	-0.454991	2.53e-09	-0.225727	0.0166622	2.01567
GBP1	3.97687	0	1.97465	0.000975	2.01396
BAZ2B	-0.435461	1.7e-07	-0.216255	0.0398376	2.01365
THOC1	-0.631999	2.82e-14	-0.314106	0.000915	2.01206
BRAF	-0.504751	9.78e-10	-0.251281	0.011417	2.00871
DUSP6	0.828465	3.3e-13	0.412844	0.00241	2.00673
ZYX	0.463418	1.07e-08	0.231217	0.0235351	2.00426
RLF	-0.698645	0	-0.349308	7.96e-05	2.00008
BTAF1	-0.726057	1.95e-10	-0.364761	0.00812	1.9905
WDR1	0.955895	0	0.480592	0.000129	1.98899
NUAK2	2.50453	0	1.26093	0	1.98625
DUSP10	1.64697	0	0.829262	3.42e-08	1.98607
PI4KAP1	-1.05453	0	-0.531528	0.000338	1.98395
AOPEP	1.22314	6.71e-09	0.618348	0.0215717	1.97807
CLK3	-0.694193	0	-0.351017	0.00011	1.97766
OGT	-0.720827	1.06e-10	-0.364559	0.00694	1.97726
HCN3	-0.719306	1.54e-09	-0.364614	0.0111389	1.97279
AC060780.1	-0.763977	7.68e-09	-0.387262	0.0136399	1.97277
FAM184A	-0.743988	1.29e-08	-0.377484	0.0158854	1.97091
HRK	1.44527	0	0.735979	0.000226	1.96374
RTL6	0.484228	2.69e-10	0.246795	0.00826	1.96207
ABHD18	-0.665672	1.48e-06	-0.339414	0.0489011	1.96124
LIME1	-0.913624	1.57e-06	-0.466912	0.0412464	1.95674
ZNF514	-0.838649	3.62e-12	-0.430275	0.00201	1.9491
TMEM203	0.619935	7.5e-07	0.319527	0.0498767	1.94016
TNFAIP1	0.433095	1.16e-07	0.223289	0.0313054	1.93961
VMP1	1.27463	0	0.65762	0	1.93824
RHOU	0.579577	5.03e-07	0.302314	0.0412956	1.91713
ACSS1	-0.855608	9.8e-07	-0.446967	0.0361945	1.91425
ACVR2A	-0.464681	1.66e-08	-0.242924	0.0147881	1.91287
CNPY2	0.457277	2.64e-07	0.241021	0.0320127	1.89725
AFDN-DT	-0.791873	2.53e-10	-0.419278	0.00388	1.88866
MRPL20	0.621211	1.06e-06	0.329257	0.0446588	1.88671
TP53INP2	0.69155	5.56e-09	0.36739	0.011488	1.88233
NES	0.97402	3.58e-11	0.519527	0.00302	1.87482
CLVS2	-0.637912	3.51e-07	-0.341148	0.0263811	1.8699
KLHL28	-0.72142	1.6e-09	-0.387379	0.00612	1.86231
CALB1	0.894542	6.88e-08	0.48043	0.0197784	1.86196
GABPB1-AS1	-1.08199	1.6e-11	-0.582102	0.00198	1.85876
SURF4	0.470802	1.8e-09	0.25365	0.00724	1.85611
G6PC3	0.45261	1.72e-07	0.244521	0.0234307	1.85101
EGFL8	-1.23827	5.56e-10	-0.669947	0.00237	1.84831
CHST7	0.980489	9.78e-10	0.531852	0.00592	1.84354
LINC01355	-1.77008	0	-0.962543	6.72e-12	1.83896
DMPK	-0.442025	1.12e-07	-0.240592	0.0168248	1.83724
PDE7A	-0.498725	1.97e-09	-0.271655	0.00524	1.83588
C14orf119	0.642487	1.23e-06	0.350128	0.0381036	1.83501
ZUP1	-0.622662	6.08e-06	-0.339364	0.0462079	1.83479
PRPF39	-0.531499	5.72e-10	-0.28989	0.00342	1.83345
NPTX2	0.815298	2.43e-09	0.444877	0.00732	1.83264
FAM162A	-1.27972	3.35e-12	-0.698354	0.000963	1.83249
CEP152	-1.04886	4.17e-11	-0.573029	0.00138	1.83038
FAM216A	-0.661157	1.11e-06	-0.361263	0.0276689	1.83013
SUPT4H1	0.519261	3.17e-09	0.284339	0.00709	1.82621
WIPF3	-1.19041	2.56e-07	-0.651993	0.0167352	1.82581
TAF1D	-1.42591	0	-0.781097	1.06e-05	1.82553
POLR2C	0.453019	1.85e-07	0.248622	0.0207958	1.82212
KLHDC10	-0.50565	2.1e-10	-0.277856	0.00268	1.81983
G2E3	-0.550041	7.8e-11	-0.302301	0.00174	1.81952
ATP6V0D1	0.400792	8.99e-07	0.221497	0.0306965	1.80947
CHCHD10	-1.10714	1.19e-05	-0.613524	0.044392	1.80456
ITGA5	0.60696	3.04e-06	0.336604	0.0428327	1.80319
EIF2A	-0.383525	7.98e-06	-0.212988	0.0485908	1.80069
DGKH	-0.801934	2.03e-06	-0.446851	0.0309138	1.79463
LIN7A	-0.604221	1.83e-06	-0.339262	0.0287267	1.78099
METAP1	-0.519203	3.64e-09	-0.291738	0.00401	1.77969
TUFT1	1.26943	0	0.715958	7.73e-08	1.77305
GEM	1.5392	6.54e-12	0.868206	0.000911	1.77285
PHF3	-0.569262	3.61e-13	-0.321312	0.000265	1.77168
GRIN1	-1.20187	3.51e-13	-0.678861	0.000128	1.77042
SRSF11	-0.446381	3.28e-09	-0.252196	0.00475	1.76997
INSIG2	-1.15921	1.15e-13	-0.655841	0.000185	1.76751
PLAU	1.98892	9.2e-13	1.12594	0.00059	1.76645
THAP2	-0.952617	1.45e-14	-0.539914	6.24e-05	1.76439
FRAT1	1.25299	5.02e-08	0.711292	0.0123385	1.76157
STAT3	0.586606	1.45e-14	0.333067	0.000129	1.76123
MTMR3	-0.467824	5.35e-09	-0.26574	0.00465	1.76046
BCL2L11	1.09721	0	0.623858	1.7e-06	1.75874
PKP4	-0.410554	1.37e-06	-0.234701	0.0229982	1.74926
MSRB1	0.927903	8.88e-07	0.531958	0.0240115	1.74432
PANK3	-0.717625	1.06e-10	-0.412226	0.00139	1.74085
PTAR1	-0.790064	2.46e-09	-0.456762	0.00328	1.72971
PMAIP1	0.837179	2.98e-07	0.484063	0.0158498	1.72949
PTGER4	3.86776	1.68e-12	2.23968	0.000741	1.72693
ZNF625-ZNF20	1.31838	7.49e-12	0.765323	0.000645	1.72265
AC021078.1	-1.70913	0	-0.9953	0	1.7172
GLIPR2	0.563517	8.06e-06	0.328295	0.0394379	1.71649
CIC	-0.397585	6.57e-07	-0.231794	0.0163425	1.71525
RBM33	-0.996844	3.2e-11	-0.581972	0.000741	1.71287
CCDC8	0.684546	4.4e-08	0.400483	0.00755	1.7093
DPP7	-0.857899	3.16e-07	-0.501946	0.0105885	1.70915
ANGEL1	-0.644009	8e-07	-0.378898	0.0139407	1.69969
LCTL	1.56628	5.3e-08	0.921908	0.00916	1.69895
FGD4	-0.453222	7.25e-08	-0.267364	0.00652	1.69515
RNF139	0.656618	0	0.388219	2.59e-05	1.69136
AC113189.4	-1.96062	6.1e-06	-1.16031	0.0249545	1.68973
ALDOA	-0.99303	1.6e-09	-0.587954	0.00221	1.68896
DOC2A	-0.62484	2.15e-05	-0.370775	0.0357274	1.68522
RASL11B	1.34827	0	0.802199	2.05e-05	1.68071
H2BC21	0.756239	6.55e-06	0.45073	0.0313799	1.67781
MRPS5	-0.712275	2.7e-09	-0.425345	0.00192	1.67458
DUSP1	1.57056	0	0.938274	0	1.67388
GLCCI1	-0.815219	1.69e-12	-0.487036	0.000158	1.67384
RRP7A	0.405558	1.39e-06	0.242431	0.0178115	1.67288
CHMP1A	0.416517	5e-07	0.24998	0.0121959	1.6662
RBM25	-0.644394	0	-0.387071	1.04e-06	1.66479
SAP30-DT	-2.03599	6.11e-12	-1.22766	0.000118	1.65843
TENT4A	-0.410353	1.72e-06	-0.247905	0.0151177	1.65528
FOSL2	1.42167	0	0.860527	9.51e-09	1.6521
EGR4	6.15306	0	3.72764	3.64e-06	1.65066
FAM114A2	0.697965	1.48e-05	0.42297	0.0361945	1.65015
AP000692.1	-2.49518	0.000736	-1.51218	0.0466812	1.65006
AC069281.2	-2.85706	0	-1.73489	3.43e-13	1.64682
SEC24B	-0.508073	1.39e-09	-0.309354	0.00105	1.64237
BEGAIN	-0.695417	8.17e-06	-0.424568	0.0240776	1.63794
FAM219B	-0.49029	9.98e-10	-0.299776	0.000961	1.63552
ZNF891	-0.447132	1.31e-06	-0.273806	0.0109285	1.63303
PI4KAP2	-0.788638	1.76e-11	-0.483122	0.000221	1.63238
NUDT4B	1.0554	2.73e-08	0.646591	0.00407	1.63226
KDM6B	-0.553366	2.16e-06	-0.340784	0.0154652	1.6238
SPOPL	-0.59142	1.99e-10	-0.364361	0.000331	1.62317
BAMBI	1.60385	0	0.991135	0	1.61819
DPY19L2	-0.847856	3.51e-11	-0.524079	0.000176	1.6178
STAMBPL1	-0.913807	3.03e-06	-0.565461	0.0113645	1.61604
AC011043.1	-0.616958	2e-05	-0.38188	0.0254322	1.61558
ELAVL4	-0.570559	1.03e-06	-0.353412	0.011124	1.61443
FAHD1	0.740306	2.45e-06	0.460956	0.0154652	1.60602
ATF2	-0.589606	5.38e-14	-0.367334	1.78e-05	1.60509
STRN	-0.468232	1.52e-07	-0.291823	0.00418	1.60451
PSD3	-0.559811	3.82e-13	-0.349676	3.72e-05	1.60094
TRIQK	-0.504031	7.13e-05	-0.314974	0.0444809	1.60023
ERLIN2	0.390264	7.83e-06	0.245971	0.0198803	1.58663
PDK3	-0.573257	2.67e-06	-0.361359	0.0124571	1.58639
LHFPL5	-1.17542	5e-05	-0.742618	0.0302955	1.5828
ARL4D	1.16957	0	0.739013	2.53e-08	1.58261
DUSP9	-1.23665	8.44e-05	-0.781417	0.0344178	1.58257
MIEF1	0.388002	4.49e-06	0.2453	0.0159746	1.58174
DUS3L	0.590608	2.26e-05	0.374143	0.028959	1.57856
LINC01547	1.28657	8.87e-07	0.815603	0.00981	1.57745
RAB26	-1.20754	2.48e-06	-0.765962	0.00977	1.5765
TMEM44-AS1	1.49785	1.8e-05	0.951028	0.0306956	1.57498
ZNF367	0.663698	1.34e-06	0.421878	0.00998	1.5732
GCAT	0.759028	3.15e-05	0.483144	0.0322366	1.57102
ZFC3H1	-0.885568	1.45e-14	-0.564196	6.08e-06	1.56961
C2CD5	-0.373526	8.06e-06	-0.238719	0.0164257	1.56471
CHMP6	0.866433	1e-06	0.553904	0.00859	1.56423
SRF	1.2541	0	0.80246	1.36e-11	1.56282
LSM8	-0.467175	0.000134	-0.299209	0.0497288	1.56137
KIF21A	-0.327425	5.06e-05	-0.210488	0.0335439	1.55555
CCDC71	1.03337	5.1e-12	0.667074	7.13e-05	1.54911
PLCXD1	-0.766529	4.35e-11	-0.495091	0.000118	1.54826
PIGW	1.05063	6.71e-09	0.678756	0.00118	1.54787
TMEM199	0.675453	2.85e-07	0.437933	0.00445	1.54236
APLN	-1.72179	1.09e-05	-1.11812	0.0129871	1.5399
UTP14A	0.779743	8.35e-06	0.507347	0.0160944	1.5369
GLIS3	0.72845	3.44e-08	0.47413	0.00185	1.53639
CHD1	-0.49657	1.82e-09	-0.323322	0.000424	1.53584
KLF8	-1.0613	1.11e-06	-0.692066	0.00477	1.53352
TXNDC9	0.708294	2.68e-07	0.461997	0.00406	1.53311
POLR2M	0.404312	4.64e-06	0.263938	0.0117446	1.53184
RBM5	-0.692359	0	-0.452197	5.55e-09	1.5311
PFKFB4	-1.07024	1.35e-05	-0.699713	0.0173075	1.52954
DAPK3	0.516536	2.82e-05	0.337893	0.0241992	1.5287
TACO1	0.705008	1.24e-06	0.461603	0.0071	1.5273
SEC22C	-0.382106	1.37e-05	-0.250279	0.015453	1.52672
MBD6	-0.594766	3.77e-06	-0.389769	0.00895	1.52594
AL049840.2	-1.53781	2.12e-13	-1.00954	3.5e-06	1.52328
BHLHE40	-0.869941	0.000117	-0.572344	0.0398492	1.51996
HILPDA	-1.43483	4.26e-13	-0.944524	1.12e-05	1.5191
MAP10	1.31787	1.8e-05	0.867962	0.0213643	1.51835
PGK1	-0.972994	1.96e-08	-0.640973	0.00121	1.51799
TFAP4	-0.751127	1.18e-06	-0.497284	0.00443	1.51046
ATF3	3.33971	0	2.21553	0	1.50741
BRWD3	-0.40186	1.43e-06	-0.267126	0.00545	1.50439
BAZ2A	-0.65179	1.44e-08	-0.433281	0.000859	1.50431
MRTO4	0.596794	4.23e-06	0.396882	0.00969	1.50371
MSX2	1.18445	4.73e-08	0.789162	0.00155	1.5009
ANAPC5	-0.341554	4.69e-05	-0.227642	0.0233749	1.5004
TULP4	0.366656	2.31e-05	0.244869	0.0180199	1.49735
NTF3	1.60388	1.45e-14	1.07211	3.11e-06	1.496
UPRT	0.702024	4.21e-05	0.469636	0.0237713	1.49482
FAF2	0.329678	0.000203	0.220664	0.043924	1.49403
AK4	-1.12981	2.41e-09	-0.756836	0.000338	1.49281
ATAD5	-0.897337	2.25e-09	-0.603014	0.000247	1.48809
ATOH8	2.056	0	1.38316	1.99e-10	1.48645
SIK1	1.93019	0	1.29902	0	1.48588
CREBZF	-0.599318	0	-0.40355	9.23e-07	1.48512
LINC02607	-0.556842	1.72e-05	-0.375402	0.0128957	1.48332
LMNTD2-AS1	-1.25114	1.65e-05	-0.84377	0.0111857	1.4828
SLC44A5	-0.493863	1.53e-08	-0.333116	0.000543	1.48256
MCCC1-AS1	-2.27958	0.00154	-1.53851	0.0468863	1.48168
AL031714.1	-1.32832	6.41e-11	-0.896575	2.8e-05	1.48155
ST18	-1.3537	4.57e-13	-0.913819	4.45e-06	1.48137
SPNS1	0.344472	0.000185	0.23285	0.0389978	1.47937
PINK1-AS	0.940141	4.46e-05	0.635708	0.0229443	1.47889
PHF13	-0.910062	5.22e-13	-0.616574	3.82e-06	1.476
TNFRSF12A	1.69066	0	1.14642	3.53e-12	1.47473
AATK	-0.725458	2.37e-08	-0.492344	0.000571	1.47348
GRN	0.548563	3.45e-06	0.372852	0.00713	1.47126
TGIF1	1.19141	0	0.81035	2.46e-11	1.47025
FAM210A	-0.595568	0.000339	-0.405299	0.0433067	1.46945
RRS1	1.06081	6.77e-07	0.72351	0.00357	1.4662
LUC7L3	-0.783307	7.57e-13	-0.534584	7.49e-06	1.46526
SERP1	0.346616	1.88e-05	0.236579	0.0138465	1.46512
KLF4	2.74935	0	1.87809	2.75e-13	1.46391
RSRC2	-0.563723	1.51e-13	-0.385601	2.76e-06	1.46193
SLC2A1	-1.63241	8.64e-12	-1.1168	2.04e-05	1.46168
PCOLCE	-1.07114	0.000552	-0.734675	0.0443439	1.45798
TRIM26	0.479927	0.000226	0.329964	0.0384347	1.45448
FUT11	-1.4085	0	-0.968983	8.16e-08	1.45358
NCBP3	-0.396731	2.26e-06	-0.273252	0.00438	1.45189
PLPP6	0.519564	0.000246	0.358051	0.0388429	1.45109
KRIT1	-0.381646	0.000132	-0.26306	0.0241658	1.45079
GPR63	-0.929014	4.19e-08	-0.643045	0.000534	1.44471
TIPARP	0.967532	0	0.673861	6.89e-08	1.4358
CELF4	-0.376989	3.84e-06	-0.262617	0.00509	1.43551
ELFN2	-0.322674	0.000196	-0.224824	0.0301304	1.43523
ASXL1	-0.317374	0.000128	-0.221229	0.0254222	1.43459
DUSP14	0.794463	1.79e-05	0.553987	0.0112668	1.43408
PCDHB2	0.30626	0.000273	0.213598	0.0373414	1.43381
SLC35G1	0.899621	2.03e-10	0.627599	6.23e-05	1.43343
LRRC14	0.45191	0.000512	0.315527	0.0491041	1.43224
KLHL9	0.390015	1.74e-06	0.273263	0.00363	1.42725
MIR210HG	-1.34237	0.000349	-0.940985	0.0359117	1.42656
ZNF628	0.745083	0.000253	0.523253	0.0350854	1.42394
TENM1	-0.856708	2.82e-14	-0.602423	5.53e-07	1.4221
STIMATE-MUSTN1	-1.08775	0.000392	-0.765149	0.0350854	1.42162
OIP5-AS1	-0.470365	6.85e-05	-0.331711	0.0180199	1.418
DNAJC14	0.486919	0.000226	0.343474	0.0316396	1.41763
ELMSAN1	1.14525	0	0.809947	7.35e-12	1.41399
HAUS2	0.358887	0.000296	0.254081	0.0333873	1.41249
ERRFI1	1.38377	0	0.979797	0	1.4123
CHRNA4	-0.473264	0.000409	-0.337107	0.034921	1.4039
BRF1	0.471917	0.000143	0.33638	0.0236691	1.40293
PGM2L1	-0.353282	1.29e-05	-0.251896	0.00705	1.40249
MLLT6	0.304817	0.000204	0.21747	0.0275281	1.40165
DDIT4	-2.16477	0	-1.54472	3.11e-13	1.4014
SECISBP2	-0.361467	1.42e-05	-0.258044	0.00704	1.40079
ZNF552	0.84395	0.000619	0.603019	0.0464073	1.39954
FOXN4	-0.922609	0.000119	-0.661026	0.0166822	1.39572
ST3GAL2	0.326181	0.000189	0.234001	0.024834	1.39393
ZNF16	0.610552	0.00012	0.438157	0.0197607	1.39346
CLK1	-1.57462	0	-1.13003	0	1.39343
MAFF	0.943278	1.66e-07	0.677498	0.000863	1.3923
CDH6	0.750332	8.75e-06	0.540821	0.00571	1.3874
ZNF627	0.873409	7.89e-14	0.631548	5.57e-07	1.38297
SC5D	-0.577661	7.8e-07	-0.417777	0.00154	1.3827
RAB33A	-0.509845	0.000891	-0.36941	0.0454189	1.38016
OXLD1	0.6977	0.000183	0.50553	0.0229426	1.38014
MYLIP	1.50057	0	1.08783	1.24e-11	1.37942
GPI	-0.807419	1.37e-07	-0.585657	0.000658	1.37866
SYNM	0.491066	0.000248	0.356261	0.0261265	1.37839
GTPBP2	-0.43555	1.89e-06	-0.316691	0.00176	1.37531
USP32P3	-0.500637	0.000309	-0.364151	0.0247777	1.3748
IFT140	0.290859	0.000725	0.21169	0.0429776	1.37398
CX3CL1	0.855769	1.53e-07	0.624763	0.00064	1.36975
ZNF823	0.888671	3.69e-05	0.648851	0.0099	1.36961
VCL	0.613618	1.79e-07	0.448434	0.000675	1.36836
TET1	-1.074	2.15e-12	-0.786371	1.38e-06	1.36577
SSR3	0.382326	5.41e-06	0.279996	0.00355	1.36547
COMMD5	0.589681	2.71e-05	0.432189	0.00786	1.3644
MTERF3	-0.818505	1.29e-07	-0.600565	0.00024	1.36289
HK1	-0.582978	3.52e-07	-0.428506	0.000834	1.36049
GAS1	1.38569	0	1.01858	6.26e-12	1.36042
PSMD7	0.34116	7.07e-05	0.250803	0.0121959	1.36027
TNIP1	-1.15003	7.29e-10	-0.845815	3.03e-05	1.35967
SENP7	-0.352686	5.46e-05	-0.259591	0.0096	1.35862
ABHD13	0.448726	0.00112	0.330296	0.048976	1.35856
SCAMP4	0.438707	0.000655	0.323189	0.0376787	1.35743
SPRY2	0.944818	2.93e-08	0.696547	0.000232	1.35643
ADAMTS1	1.90737	0	1.40621	0	1.35639
PSMC2	0.447969	0.000351	0.330343	0.0274696	1.35607
EPHA2	1.02529	1.15e-10	0.757905	1.19e-05	1.3528
NME6	0.53071	5.38e-05	0.392398	0.0102041	1.35248
SLC39A9	0.303536	0.000628	0.224531	0.0351138	1.35186
KIF27	-0.800984	4.46e-10	-0.592728	1.28e-05	1.35135
LIPT2	1.21468	3.34e-05	0.898865	0.00859	1.35135
ZNF720	-0.677056	4.44e-07	-0.501101	0.0006	1.35114
GADD45A	1.29071	0	0.955957	0	1.35018
MSL1	-0.566432	2.82e-14	-0.420031	1.1e-07	1.34855
DDX17	-0.370614	7.48e-07	-0.274842	0.00111	1.34846
KLHL15	0.627069	1.45e-14	0.465906	1.01e-07	1.34591
CEP57	-0.599119	2.75e-07	-0.445589	0.000588	1.34456
FAR1	-0.417249	0.000661	-0.310648	0.0348157	1.34316
CCAR1	-0.339786	3.75e-05	-0.253371	0.0073	1.34106
ARRDC3	1.70252	0	1.2697	5.13e-11	1.34088
SPATA2L	0.958337	6.14e-09	0.714772	8.04e-05	1.34076
PRR5	0.605901	0.000818	0.452267	0.0383483	1.3397
MKNK2	0.506312	3.37e-05	0.378419	0.00729	1.33797
SLC20A1	0.405053	4.62e-07	0.303207	0.000719	1.3359
UROD	0.535265	4.48e-09	0.400714	5.51e-05	1.33578
AC009133.1	-0.918871	0.00209	-0.688767	0.0460904	1.33408
LCMT2	1.03272	1.53e-08	0.776255	0.000113	1.33039
LCORL	-0.499929	4.7e-05	-0.376444	0.00749	1.32803
MCL1	1.1004	0	0.829046	8.71e-14	1.32731
RCCD1	-1.03534	3.8e-05	-0.781459	0.00571	1.32488
PPP4R3B	-0.30432	0.000261	-0.229804	0.0182045	1.32426
MIR22HG	2.07662	6.51e-11	1.57119	5.54e-06	1.32168
NUMB	-0.418121	0.0014	-0.316489	0.0433978	1.32112
CASQ1	0.879242	0.000793	0.665901	0.0342576	1.32038
MED14	-0.374402	1.13e-05	-0.284154	0.00299	1.31761
PHAX	0.406183	0.00174	0.308442	0.0499272	1.31689
EIF3CL	1.59987	0.000767	1.21533	0.0335141	1.31641
SLC25A25	0.495549	6.45e-05	0.376862	0.0085	1.31493
TMEM43	0.353708	3.44e-05	0.269069	0.00586	1.31456
ZBTB44	-0.512919	4.45e-10	-0.390764	7.66e-06	1.31261
SGIP1	-0.421358	1.4e-05	-0.321149	0.00269	1.31203
SSBP2	-0.529429	7.03e-06	-0.403548	0.00242	1.31193
ARL4A	1.21831	1.71e-09	0.929234	2.45e-05	1.31109
TMEM45A	-0.848403	0.00155	-0.647835	0.0376787	1.3096
SPRY3	-0.678281	0.000138	-0.518294	0.00922	1.30868
KCTD5	0.610827	9.29e-07	0.466923	0.000768	1.3082
TRMT10C	0.52374	8.87e-05	0.400369	0.0093	1.30815
EMX1	-0.908903	4.12e-05	-0.694981	0.00579	1.30781
DNAJC30	1.13481	1.56e-07	0.86772	0.000299	1.30781
AAR2	0.4648	0.000507	0.355537	0.0241658	1.30732
GPR89A	0.608696	7.21e-06	0.466442	0.0023	1.30498
TOPBP1	-0.279615	0.00177	-0.214341	0.0444094	1.30453
ABLIM1	0.437444	0.000256	0.335467	0.0168071	1.30399
B3GNT2	0.59028	0.000319	0.452742	0.0183668	1.30379
AC240274.1	0.592979	1.49e-05	0.455133	0.00352	1.30287
MSL3	-0.313314	0.000575	-0.241262	0.0222872	1.29864
CCDC14	-0.451859	5.88e-09	-0.34869	3.15e-05	1.29587
NR2C1	-0.457345	9.39e-07	-0.353767	0.000449	1.29279
FRMD8	0.572842	5.94e-05	0.444525	0.00633	1.28866
M6PR	0.311093	0.000627	0.241714	0.0233217	1.28703
CCSAP	-0.303866	0.000218	-0.236546	0.0126246	1.28459
TM2D2	0.547417	2.53e-05	0.426147	0.00385	1.28457
SERPINB8	2.01113	1.03e-09	1.56661	1.26e-05	1.28375
IER2	1.86932	0	1.4579	0	1.2822
RNF185	0.544711	1.02e-05	0.426423	0.00214	1.27739
CPT2	0.497581	0.000516	0.38974	0.0193758	1.2767
LINC00641	-0.4881	0.000382	-0.382352	0.0147927	1.27657
MPPED1	-1.09723	5.6e-10	-0.860759	4.07e-06	1.27472
SLIT1	-0.468716	0.00119	-0.367775	0.0323171	1.27446
C19orf25	0.443441	0.00154	0.34795	0.0364346	1.27444
DNAJB11	0.506092	7.17e-10	0.397233	6.32e-06	1.27404
TTPAL	0.755519	3.83e-05	0.59383	0.00446	1.27228
MICOS13	0.472763	0.00249	0.37225	0.0462079	1.27002
CACFD1	0.451162	6.59e-08	0.355381	9.17e-05	1.26952
MXI1	-0.639692	3.82e-08	-0.504015	6.34e-05	1.26919
BCL9	-0.285431	0.0008	-0.225219	0.0233307	1.26735
NCOA5	1.31066	6.21e-07	1.03448	0.000377	1.26698
KDM3A	-1.0279	1.14e-11	-0.811326	4.96e-07	1.26694
SLC39A3	0.502395	0.000176	0.396609	0.00988	1.26672
MRPL20-AS1	0.619001	0.000273	0.489008	0.0128805	1.26583
RBFOX1	-0.54765	0.00249	-0.433107	0.0443655	1.26447
FOXF1	2.38436	9.26e-09	1.8868	3.27e-05	1.2637
AF235103.3	0.815536	0.00204	0.646777	0.0400333	1.26092
AF129075.4	-1.90692	0.0028	-1.51254	0.0248614	1.26074
TADA2B	0.513956	6.85e-05	0.407677	0.00543	1.26069
MRM2	0.792654	1.37e-06	0.629587	0.000533	1.25901
RRAGA	0.27366	0.00243	0.217458	0.0431502	1.25845
AMIGO3	8.93215	0.00193	7.12136	0.039149	1.25428
LZTS2	-0.297591	0.000989	-0.237891	0.0225953	1.25095
BRINP3	-0.471233	0.000538	-0.376833	0.01524	1.25051
KRT10	0.439098	0.0012	0.351788	0.0267693	1.24819
CHMP1B	0.291972	0.00123	0.234176	0.0264985	1.2468
RIOX1	0.582305	0.000121	0.467292	0.00661	1.24613
TCEANC2	-0.49252	0.00283	-0.395589	0.0415112	1.24503
H3C10	1.50319	0.000746	1.20809	0.0208851	1.24427
MYEF2	-0.277538	0.000648	-0.223214	0.0179322	1.24337
HDAC9	-0.467431	0.000177	-0.375941	0.00793	1.24336
SLC25A33	0.422175	0.00272	0.339847	0.0419572	1.24225
YJU2	0.518981	0.000402	0.41816	0.0128451	1.2411
CSRNP1	1.16394	0	0.938348	0	1.24041
ING2	-0.548024	0.000219	-0.441906	0.00722	1.24014
ATP6V0C	0.277779	0.000698	0.22407	0.0184896	1.2397
SLC35B1	0.393499	1.94e-05	0.317825	0.00189	1.2381
LHX2	-0.535669	3.6e-06	-0.432665	0.000717	1.23807
TCTA	0.962331	3.51e-06	0.777344	0.000714	1.23797
TARS1	0.384627	2.26e-06	0.310837	0.000526	1.23739
NAB1	-0.276113	0.00121	-0.223658	0.0240241	1.23453
ZNF564	0.622728	0.000162	0.505144	0.00703	1.23277
ZNF844	1.45765	0	1.18367	0	1.23146
NBPF1	0.496371	4.53e-05	0.403104	0.00328	1.23137
PLK2	0.761614	0	0.619313	2.41e-13	1.22977
NAIF1	0.797775	1.41e-05	0.64969	0.00145	1.22793
TBC1D13	0.573583	4.46e-06	0.467784	0.000693	1.22617
BNIP3L	-0.694918	5.6e-10	-0.567975	1.94e-06	1.2235
MEPCE	0.673618	2.88e-08	0.550696	2.51e-05	1.22321
SLC43A2	0.518233	3.59e-05	0.423818	0.00254	1.22277
FAM13B	0.989347	3.8e-07	0.809984	0.000137	1.22144
RND3	0.337783	5.48e-05	0.276581	0.00324	1.22128
CYB561D2	0.755958	0.00201	0.619113	0.0310092	1.22103
PIF1	-0.740372	6.36e-07	-0.606438	9.97e-05	1.22085
FZD7	0.756922	1.11e-10	0.620861	6.41e-07	1.21915
DNTTIP2	0.291163	0.00199	0.239136	0.0291402	1.21756
VPS37B	0.416008	8.25e-07	0.342642	0.000186	1.21412
C5orf22	0.471493	0.000595	0.388371	0.0134146	1.21403
BAK1	0.562431	0.000999	0.463282	0.0183737	1.21401
FHL2	1.59739	0	1.31669	2.4e-12	1.21319
AKAP13	0.306301	0.000318	0.252486	0.00907	1.21314
CDK2AP2	0.650544	6.35e-07	0.536461	0.000154	1.21266
ZGRF1	-0.679842	5.58e-07	-0.560984	9.71e-05	1.21187
KCNAB3	-0.763367	0.00117	-0.629974	0.0179248	1.21174
GCNT1	0.786078	4.24e-11	0.648854	2.75e-07	1.21149
CD46	-0.469386	7.21e-05	-0.387633	0.00355	1.2109
C3orf38	0.576475	0.000134	0.47655	0.00514	1.20968
MAFK	0.414131	0.00304	0.342363	0.037027	1.20962
WASL	-0.305219	0.000816	-0.252327	0.0147881	1.20962
FAM181A	1.98278	2.37e-09	1.64011	4.26e-06	1.20893
PLOD2	-0.969652	0	-0.802165	2.17e-11	1.20879
HS1BP3	0.444841	0.00184	0.368087	0.0263365	1.20852
DUBR	0.729104	3.15e-09	0.603611	4.17e-06	1.2079
DYNLL1	0.425072	0.000435	0.352069	0.0109367	1.20735
MRPS25	-0.26624	0.00437	-0.220815	0.0433011	1.20571
LDHA	-0.600679	0.000136	-0.498462	0.00495	1.20506
PTPRD	-0.399382	0.000941	-0.331466	0.0175051	1.2049
KLHL21	1.09744	0	0.911096	8.69e-13	1.20453
SHISA9	0.51256	0.000881	0.427181	0.0154921	1.19987
GABRB2	-0.652984	1.51e-05	-0.54488	0.000797	1.1984
PGM1	-0.805615	6.97e-08	-0.673317	2.34e-05	1.19649
JMJD4	1.15375	1.4e-11	0.964461	8.65e-08	1.19626
SLX4IP	0.480787	0.000752	0.402378	0.013221	1.19486
PPT1	0.30355	0.000485	0.254668	0.0098	1.19194
CDKN2D	-0.330243	0.000182	-0.277226	0.00471	1.19124
ARFGAP2	0.338048	0.000105	0.283794	0.0035	1.19117
EIF4G1	0.303037	0.000138	0.254552	0.00445	1.19047
ZDHHC3	0.320345	0.000399	0.269899	0.00807	1.18691
BLOC1S4	0.424255	0.00604	0.35748	0.0491041	1.18679
BRMS1	0.479928	0.000539	0.404574	0.00991	1.18626
CYB5D2	0.515568	0.000296	0.434768	0.00661	1.18584
SOX12	-0.385072	7.48e-07	-0.325057	0.000109	1.18463
ZNF709	1.55715	0	1.31512	8.69e-13	1.18404
CENPBD1	0.969484	5.11e-08	0.819356	1.64e-05	1.18323
CFAP70	-0.899623	7.51e-05	-0.760362	0.00228	1.18315
ENTPD1	-0.526328	3.57e-05	-0.445087	0.0014	1.18253
MRPL23	0.584056	0.000367	0.494011	0.00731	1.18227
TMEM33	0.360365	3.41e-05	0.305106	0.00143	1.18112
N4BP2L1	-1.20458	0.000349	-1.02256	0.00557	1.178
EGR2	6.617	0	5.6198	0	1.17744
ZNF35	0.634812	1.98e-05	0.539183	0.000909	1.17736
POLR2A	0.267443	0.00118	0.227417	0.0161904	1.176
ARIH1	-0.27718	0.00103	-0.235717	0.0141059	1.1759
VDAC3	0.262192	0.00226	0.222984	0.0246466	1.17583
CDKN1B	-0.373479	0.00285	-0.317731	0.028916	1.17546
ISG20L2	0.415708	0.00143	0.353926	0.0178637	1.17456
FAM241B	0.290139	0.005	0.247192	0.0393437	1.17374
PPM1A	-0.254504	0.00365	-0.217102	0.0323867	1.17228
ANKRD37	-2.23298	5.19e-09	-1.90657	1.65e-06	1.1712
MARCHF6	-0.230413	0.00531	-0.196745	0.0434865	1.17113
TENT5B	3.53262	0	3.02075	0	1.16945
GPR50	1.16221	1.45e-14	0.994046	2.13e-10	1.16917
DDX28	1.50248	6.63e-14	1.28521	8.39e-10	1.16905
PPAT	-0.477528	0.000213	-0.408708	0.00429	1.16839
UBE2J2	0.444559	2.86e-07	0.38068	3.79e-05	1.1678
SLC25A29	-0.328313	4.76e-05	-0.281446	0.00154	1.16652
MAVS	0.25425	0.00432	0.21803	0.035725	1.16613
FOXQ1	2.73153	7.79e-08	2.34533	1.86e-05	1.16466
POLDIP2	0.263641	0.00313	0.226391	0.0279961	1.16454
AC068831.8	-0.706342	1.53e-05	-0.606697	0.000618	1.16424
THAP7	0.69924	2.91e-07	0.601131	3.62e-05	1.16321
MAPK1IP1L	0.318204	0.000132	0.273575	0.00315	1.16313
EGLN1	-0.543626	3.7e-06	-0.467964	0.000238	1.16168
ANGPTL1	0.64045	0.00596	0.551391	0.043207	1.16152
ELOVL6	-0.683963	8.94e-06	-0.589152	0.000448	1.16093
SLC16A6	2.15009	0	1.85388	3.43e-13	1.15977
IFITM2	0.486439	0.00268	0.419892	0.0236691	1.15848
PGBD2	1.2345	1.23e-05	1.06679	0.000563	1.15721
SORL1	-0.540164	0.00227	-0.46686	0.0207958	1.15701
USP51	1.17168	4.69e-09	1.01268	1.7e-06	1.15701
KCMF1	-0.339277	8.1e-05	-0.293384	0.00184	1.15643
LAMP1	0.380655	0.00232	0.329846	0.0218744	1.15404
ISLR	0.624511	0.000317	0.5414	0.00504	1.15351
LRRC37A3	0.77555	9.75e-05	0.672468	0.00228	1.15329
FOXC1	2.23408	0	1.93912	0	1.15211
MRPL34	-0.460321	0.00227	-0.400017	0.0175925	1.15075
WASF3	-0.284117	0.000907	-0.246979	0.0102578	1.15037
PTHLH	0.809283	0.00107	0.70431	0.0116288	1.14904
PLEKHA8	-0.402301	1.84e-06	-0.350352	9.73e-05	1.14828
B3GNT10	1.40743	0.000126	1.2261	0.00258	1.14789
CNNM1	-0.783348	0.00742	-0.682712	0.0405659	1.14741
TRUB2	0.527606	0.00424	0.459844	0.0315069	1.14736
STRN3	-0.337262	0.00037	-0.294043	0.00469	1.14698
MRPS18A	0.552492	0.00059	0.48198	0.00731	1.1463
SEPTIN8	-0.375987	0.0035	-0.328042	0.0266489	1.14615
CGNL1	-0.870653	0.00138	-0.760668	0.0132844	1.14459
SDE2	0.699764	1.54e-08	0.611581	2.9e-06	1.14419
VPS18	0.508508	9.26e-05	0.444779	0.00188	1.14328
NAA60	0.353528	0.000118	0.309344	0.00213	1.14283
NFE2L2	0.369468	2.24e-05	0.323561	0.000626	1.14188
C16orf72	0.36237	4.85e-06	0.317356	0.000216	1.14184
HBEGF	0.809693	1.86e-07	0.710116	1.57e-05	1.14023
YIF1A	0.33463	0.00136	0.293574	0.0118766	1.13985
ENO1	-0.73765	1.84e-05	-0.649091	0.000571	1.13644
ADRM1	0.358339	4.95e-05	0.315414	0.00104	1.13609
RBPJ	-0.596934	1.78e-07	-0.526611	1.5e-05	1.13354
PNISR	-0.724494	6.03e-11	-0.639887	3.42e-08	1.13222
ESRRA	-0.488845	0.000645	-0.432009	0.00601	1.13156
AC026748.3	1.06224	5.66e-05	0.938954	0.0011	1.1313
ITPRIP	1.06179	0	0.941513	0	1.12775
LOX	-0.534806	0.00256	-0.474526	0.0183737	1.12703
AC010642.2	0.446461	0.0019	0.396163	0.014425	1.12696
LINC01159	-0.710131	0.00814	-0.630695	0.0360333	1.12595
CCL2	2.56828	0	2.282	2.66e-12	1.12545
AC099792.1	-0.592967	0.00435	-0.526898	0.0240844	1.12539
TMEM115	0.444642	0.00106	0.395514	0.0092	1.12421
LIMA1	0.64959	1.89e-07	0.577981	1.21e-05	1.1239
CNOT6L	-0.444775	5.34e-07	-0.395865	2.01e-05	1.12355
SALL3	0.862506	1.64e-07	0.767738	1.15e-05	1.12344
MEX3B	0.238656	0.00661	0.212686	0.0364901	1.12211
EPHA7	-0.336257	2.97e-05	-0.299687	0.000601	1.12203
FRMD6	0.513658	0.000486	0.458304	0.00481	1.12078
TLE3	0.482059	5.35e-09	0.430213	6.7e-07	1.12051
PANK2	0.553442	2.88e-05	0.494218	0.000565	1.11983
BLOC1S2	0.264243	0.00505	0.236092	0.0281393	1.11924
ZNF20	1.24241	6.56e-05	1.11059	0.00109	1.1187
LMO3	-1.03615	6.57e-06	-0.927567	0.000184	1.11706
FILIP1L	1.22316	1.45e-14	1.0956	2.38e-11	1.11643
KIF14	-0.493182	0.00027	-0.441771	0.00278	1.11638
ZC3H10	0.414388	0.00874	0.371209	0.0412907	1.11632
GADD45B	3.72027	0	3.33324	0	1.11611
CSTF2T	0.342929	0.000165	0.307624	0.00196	1.11477
ZNF365	1.3009	1.52e-06	1.16725	5.21e-05	1.1145
ITGB8	-0.298715	0.000657	-0.268336	0.00555	1.11321
ZNF625	1.61571	0	1.4524	0	1.11244
MRPL42	-0.40031	0.00133	-0.360642	0.00985	1.10999
EXOSC8	-0.371607	0.000153	-0.334843	0.00146	1.1098
KLF7	0.33027	4.28e-05	0.297752	0.000689	1.10921
CHRNB2	0.451913	0.000566	0.407926	0.00497	1.10783
ZNF703	0.593152	3.01e-06	0.535955	7.65e-05	1.10672
RIN2	1.14606	0	1.03637	0	1.10583
HAS2	1.18182	0.000334	1.06983	0.00324	1.10468
BCL7B	0.371673	0.00874	0.33648	0.0393871	1.10459
GPBP1	-0.234989	0.00715	-0.213034	0.0336799	1.10306
MGAT2	0.492264	0.000199	0.446689	0.00202	1.10203
ZNF117	-0.341389	5.04e-05	-0.30983	0.000642	1.10186
