# Supplementary material for: Human Pluripotent Stem Cell-Derived Medium Spiny Neuron-like Cells Exhibit Gene Desensitization
Source: Cells. 2022 Apr 21;11(9):1411. doi: 10.3390/cells11091411 (PMC9100557; doi:10.3390/cells11091411)
Supplement: Supplementary file 1 [file cells-11-01411-s001.zip › cells-1674018-supplementary/Supporting Information/Dataset S6.xlsx]

## Sheet: Overlap
Overlapping 2 Day through 5 Day Chronic dosage Differentially Expressed Genes
	2 Day		3 Day		4 Day		5 Day
Name	Log2fold change	FDR p-value	Log2fold change	FDR p-value	Log2fold change	FDR p-value	Log2fold change	FDR p-value
AC069281.2	-1.64787	0.0004829	-1.20403	0.0109934	-1.7662	0.0001581	-1.80904	0.002368
ACHE	0.460239	0.005264	0.501408	0.0009365	0.503671	0.001478	0.498936	0.0116404
ADAMTS15	0.881997	0.001457	0.998988	7.672e-05	1.216	8.89e-07	0.88306	0.009079
AMOTL2	0.829757	2.968e-12	0.53995	2.673e-05	0.695545	2.288e-08	0.508034	0.00227
ARC	2.10709	4.417e-28	1.77763	1.024e-19	2.26852	6.017e-33	2.03984	4.162e-21
ARHGEF2	-0.279168	0.004947	-0.286751	0.002024	-0.421914	1.396e-06	-0.433846	3.173e-05
ASCL1	-0.381368	0.0157504	-0.931112	7.665e-14	-0.627204	4.341e-06	-0.614075	0.0002314
ATF3	0.965931	5.269e-06	1.28601	1.991e-11	1.20208	1.485e-09	1.17414	4.6e-07
ATOH8	1.06572	6.666e-14	0.785817	1.877e-07	1.03528	5.307e-13	0.862335	1.015e-06
BAALC	0.696374	2.704e-08	0.60109	2.162e-06	0.712369	1.254e-08	0.717148	8.811e-07
BCAT1	0.41817	0.005617	0.698582	1.996e-08	0.549082	5.813e-05	0.617243	9.933e-05
BHLHE40	1.04328	2.358e-09	1.33596	3.555e-16	1.27024	3.347e-14	1.17168	2.931e-09
BTBD11	0.62114	0.0001578	0.480851	0.004898	0.575235	0.000623	0.587589	0.004469
BTG2	0.605574	3.668e-06	0.326975	0.0337449	0.637965	8.139e-07	0.606642	0.0001054
C6	1.60771	3.034e-09	1.25413	1.213e-05	1.43705	4.978e-07	1.61862	2.309e-07
CACNG5	0.798846	2.539e-10	1.00347	5.359e-17	0.98369	6.805e-16	0.859404	2.931e-09
CCDC80	0.611161	0.005143	1.06754	1.704e-09	0.717978	0.0004269	0.735556	0.003025
CCL2	0.913904	0.0100028	2.23937	2.857e-17	1.25511	6.241e-05	1.16639	0.002923
CCN1	2.27193	1.336e-17	3.31985	1.174e-39	2.1778	4.77e-16	2.0848	1.321e-11
CCN2	1.8436	5.739e-12	3.12373	1.954e-36	1.68178	7.814e-10	1.73946	3.438e-08
CCNF	-0.597319	5.492e-05	-0.41679	0.007742	-0.594421	6.376e-05	-0.529563	0.00598
CDH4	0.347272	0.0207614	0.330637	0.0237175	0.38038	0.008599	0.371769	0.048195
CHORDC1	-0.621755	1.449e-05	-0.526613	0.0002412	-0.698187	7.643e-07	-0.458271	0.0216104
CNTNAP3	0.410793	0.0197169	0.67103	2.552e-06	0.601494	8.507e-05	0.57789	0.00242
COL1A2	0.564851	0.001383	0.684267	1.664e-05	0.733356	5.399e-06	0.642498	0.001664
COL3A1	0.59857	0.0004884	0.715413	4.294e-06	0.77602	8.593e-07	0.707132	0.0002557
COL5A2	0.570921	9.567e-06	0.768243	4.793e-11	0.643719	2.589e-07	0.594777	9.688e-05
CSRNP1	0.917602	1.095e-10	1.5744	4.369e-34	1.10144	1.198e-15	0.899157	8.196e-08
CXCR4	0.546006	4.917e-05	0.802563	1.403e-11	0.608707	2.975e-06	0.441151	0.0137254
DACT2	1.87657	0.003755	2.4386	1.618e-05	2.29406	0.0001115	2.62736	0.0001125
DCAF1	-0.353448	0.002161	-0.259714	0.0312931	-0.423806	0.0001089	-0.346866	0.0194811
DCP2	-0.636562	2.76e-06	-0.531351	9.932e-05	-0.512789	0.0003538	-0.537188	0.00225
DLG3	-0.254977	0.0268777	-0.23832	0.0334627	-0.281702	0.0114194	-0.31815	0.0197838
DUSP1	0.692555	1.114e-06	0.497296	0.001051	0.665178	4.154e-06	0.671501	9.96e-05
DUSP10	0.513849	0.007509	0.618533	0.0002868	0.472859	0.0171471	0.512478	0.038311
DUSP5	1.14129	1.382e-13	1.41161	4.876e-22	1.55399	1.007e-26	1.34636	1.529e-15
DUSP6	1.169	1.734e-23	1.33353	1.262e-31	1.24564	6.753e-27	1.19285	2.19e-19
EGR1	2.86217	6.143e-66	3.30424	1.54e-88	2.9048	6.165e-68	2.99031	8.875e-58
EGR2	4.43179	3.505e-22	4.63164	7.426e-25	4.26869	2.041e-20	4.26533	1.075e-18
EGR3	1.96526	3.512e-13	2.61202	4.65e-25	1.86145	1.199e-11	2.053	1.204e-11
ELMSAN1	0.421569	0.005802	0.580397	1.048e-05	0.578297	2.247e-05	0.636696	6.196e-05
ETV5	0.39463	0.0133121	0.517835	0.000181	0.494956	0.0006951	0.411292	0.0403703
FAM43A	1.00619	8.974e-13	0.827953	1.194e-08	1.05761	3.567e-14	0.940141	1.8e-08
FANCF	-0.635765	1.408e-05	-0.434171	0.00503	-0.526176	0.0006245	-0.482978	0.0159998
FGF18	0.854565	0.0129677	1.13183	0.0001086	0.796578	0.0248674	0.961138	0.0181737
FILIP1L	0.701621	0.004843	0.53839	0.0397645	0.692435	0.005446	0.83243	0.003309
FOS	2.43766	3.981e-80	2.48323	9.782e-84	2.38944	2.778e-76	2.26315	2.865e-56
FOSB	2.65388	1.747e-09	2.17793	2.19e-06	1.92491	0.0001118	2.34668	8.275e-06
FOSL2	1.0383	6.409e-05	1.80089	6.16e-16	1.23396	5.845e-07	1.10008	0.0003018
FOXG1	-0.469511	0.0004646	-0.549189	7.276e-06	-0.534874	2.67e-05	-0.420538	0.0137312
FZD5	0.818298	0.0204093	0.850415	0.0102091	0.840941	0.0156633	1.19973	0.001192
G2E3	-0.504113	0.001449	-0.402824	0.0121043	-0.501857	0.001478	-0.436493	0.0419635
GADD45A	0.738884	4.865e-08	0.746766	1.627e-08	0.725487	1.35e-07	0.717306	1.003e-05
GADD45B	1.88795	4.337e-10	2.43153	1.283e-17	2.01936	1.174e-11	1.85309	1.429e-07
GFRA1	0.505213	0.002072	0.554011	0.0002467	0.448636	0.008643	0.549788	0.005078
GLIS3	0.420753	0.008703	0.870184	4.1e-12	0.615664	1.147e-05	0.535393	0.002971
GPRC5B	0.354745	0.0202193	0.467554	0.000413	0.359467	0.0170676	0.38875	0.0389431
H3-3B	0.540617	1.744e-05	0.324744	0.0227689	0.538715	1.696e-05	0.540975	0.0003262
HCFC2	-0.771902	6.207e-06	-0.631186	0.0002319	-0.770573	7.899e-06	-0.522426	0.0342132
HEPH	0.428608	0.004706	0.434823	0.002242	0.474704	0.0009909	0.494766	0.005078
HES1	0.957383	4.251e-16	0.829104	3.381e-12	0.898067	3.567e-14	0.74924	2.213e-07
HRK	0.488956	0.0130783	0.554278	0.001819	0.747317	8.901e-06	0.6055	0.006925
HS3ST4	0.42921	0.0218157	0.487548	0.003965	0.522059	0.002684	0.531309	0.0137115
HSPA14_1	-0.465974	0.005574	-0.406472	0.0144721	-0.613851	8.318e-05	-0.510958	0.0137254
HTRA1	0.37594	0.0111545	0.893956	4.529e-15	0.582336	5.218e-06	0.408074	0.0233531
IBSP	1.46472	0.002064	1.98324	1.046e-06	1.69602	0.0001335	1.91047	0.0001229
ID1	0.981829	8.019e-16	0.908083	1.12e-13	0.932061	3.567e-14	0.587837	0.0004613
ID3	1.17237	4.875e-12	0.776794	2.21e-05	1.14912	1.341e-11	0.742382	0.001562
IER2	1.08571	2.458e-11	1.08375	1.383e-11	1.11468	5.25e-12	0.934446	2.381e-06
IER3	1.06636	2.704e-08	2.06523	8.25e-34	0.973332	8.921e-07	0.905827	0.0001798
IER5L	0.831035	1.925e-11	0.749772	1.743e-09	0.912218	5.59e-14	0.827051	1.019e-08
IFITM1	0.798165	0.0136528	0.962794	0.0008494	1.0647	0.0002406	1.02943	0.004469
IFITM2	0.691326	0.0172587	0.668538	0.0170607	0.664368	0.0232582	0.916614	0.004413
IFITM3	0.612255	0.0151166	0.63837	0.006763	0.643777	0.008643	0.733967	0.0114478
IRF4	1.92035	0.0007356	1.71156	0.002516	2.10298	0.0001016	2.20834	0.0002789
ISLR	0.658879	0.003949	0.660564	0.002178	0.959186	1.36e-06	0.69023	0.0128182
ITGA2	-0.607053	9.567e-06	-0.485957	0.0004831	-0.721556	5.271e-08	-0.781932	3.943e-07
JUNB	1.56441	1.279e-13	1.49319	1.366e-12	1.5618	1.179e-13	1.49952	1.094e-09
KCNA1	1.4204	4.403e-09	1.39386	5.559e-09	1.40255	1.107e-08	1.31607	6.386e-06
KIF20A	-0.390413	0.0222789	-0.573744	8.487e-05	-0.624293	3.025e-05	-0.441099	0.0391832
KLF10	0.634306	7.318e-06	0.453936	0.002631	0.555912	0.0001581	0.755937	1.549e-06
LAMA4	0.557746	0.004537	0.559921	0.002493	0.648471	0.0004282	0.697313	0.001466
LINGO2	0.555819	0.001507	0.546109	0.001093	0.510886	0.004683	0.585862	0.005745
LIPH	1.87351	0.001286	1.78293	0.001539	1.60702	0.00935	1.90463	0.005745
LMO2	0.374409	0.023658	0.362076	0.0232341	0.410761	0.009896	0.49796	0.006743
MAFF	1.36236	5.727e-11	1.3642	2.547e-11	1.40007	1.309e-11	1.55417	1.321e-11
MCHR1	0.817153	0.0379163	0.859305	0.0193406	0.928658	0.0127916	1.21472	0.002773
MIR22HG	0.800786	0.003098	1.20895	6.866e-08	0.92677	0.0002523	0.894206	0.004663
MMP1	4.21803	0.0001065	5.11762	1.929e-07	4.65987	7.899e-06	4.46308	9.167e-05
MMP10	1.62991	0.001148	2.20134	2.28e-07	1.75481	0.0002718	1.53994	0.0128182
MMP2	0.498448	0.007251	1.0195	4.1e-12	0.628099	0.0002162	0.655515	0.001359
MMP3	3.13853	8.379e-05	4.46616	1.585e-10	3.66291	1.195e-06	3.21509	0.0004481
MRC2	0.333509	0.026811	0.643642	5.356e-08	0.609484	8.17e-07	0.495589	0.0019
MUC20-OT1	-0.715304	3.063e-07	-0.44109	0.003617	-0.473275	0.002431	-0.517541	0.006743
MYC	0.584086	0.006444	0.737381	9.236e-05	0.664513	0.00107	0.630702	0.0149325
MYLIP	0.979729	1.353e-09	1.15425	4.7e-14	1.23273	1.048e-15	1.1402	1.988e-10
NAPEPLD	-0.753866	1.595e-06	-0.604393	0.0001309	-0.602513	0.0002798	-0.745639	0.0001464
NEDD9	0.76115	1.087e-08	1.05575	1.099e-17	0.681221	9.026e-07	0.821082	8.196e-08
NEIL3	-0.894046	0.001071	-0.828269	0.001654	-0.903728	0.000919	-0.953756	0.005745
NIBAN1	0.865653	0.0263536	0.832805	0.0272678	0.84668	0.0311544	1.20125	0.003522
NPAS4	1.61272	0.0001118	1.54425	0.0001392	1.49065	0.0004812	1.41182	0.008332
NR4A1	1.03837	1.061e-09	0.512044	0.0134147	0.8584	2.224e-06	0.766264	0.0007496
NRIP3	0.565476	0.001142	0.824349	2.309e-08	0.580879	0.0006771	0.592511	0.004832
NRP2	0.378749	0.008473	0.438483	0.000773	0.547312	1.571e-05	0.446549	0.007487
NUAK2	0.747708	0.0005939	1.03974	4.137e-08	0.809336	0.0001075	0.695596	0.0109913
OTUD4	-0.723865	1.246e-07	-0.507369	0.000414	-0.633907	8.53e-06	-0.568299	0.001716
OTX1	-0.521181	0.00122	-0.611894	3.222e-05	-0.6735	8.32e-06	-0.505898	0.0137231
PAM	0.396968	3.351e-06	0.390221	2.542e-06	0.39372	4.153e-06	0.383926	0.0002081
PARM1	0.580365	1.387e-05	0.438446	0.001678	0.542011	6.587e-05	0.439202	0.0159998
PCSK1	0.58783	2.39e-05	0.597408	7.611e-06	0.605989	1.086e-05	0.488969	0.007487
PDE7A	-0.275333	0.0183123	-0.241586	0.0375798	-0.283933	0.0142242	-0.330321	0.0193218
PER1	0.602157	1.031e-05	0.391793	0.009349	0.670273	4.775e-07	0.445594	0.0187695
PODXL	0.371488	0.0375031	0.540516	0.0002966	0.542834	0.0004449	0.526208	0.006552
PPP1R14C	0.427441	0.006497	1.00532	9.421e-17	0.554241	0.000102	0.525413	0.003309
PRSS23	0.617148	0.00383	1.28347	2.174e-14	0.692437	0.0006205	0.690665	0.005885
PTPRN	0.392432	0.008918	0.780366	5.399e-11	0.602999	3.567e-06	0.434118	0.0159205
RAB31	0.564703	0.0003719	0.610499	3.306e-05	0.599483	0.0001016	0.545777	0.005745
RAB43	1.18513	0.0009133	1.52948	1.13e-06	1.39084	3.111e-05	1.01383	0.0338647
RASD1	1.10949	5.506e-16	1.23582	1.545e-20	1.08182	4.617e-15	0.823344	2.122e-06
RASL11B	0.680186	1.28e-06	0.850222	4.793e-11	0.687452	9.884e-07	0.677675	5.824e-05
RCAN2	0.628507	3.488e-06	0.672449	1.877e-07	0.580945	2.718e-05	0.76516	3.212e-07
RCOR2	-0.504412	0.0002012	-0.47937	0.0002517	-0.559367	1.733e-05	-0.625244	4.142e-05
RFTN1	0.688388	2.189e-06	0.862389	1.136e-10	0.767883	5.455e-08	0.613901	0.0007574
RGS16	1.00424	1.061e-14	0.910274	3.381e-12	1.03461	1.259e-15	0.7969	7.482e-07
RGS4	0.888618	1.068e-10	1.37102	1.17e-27	1.05124	2.892e-15	0.960316	1.042e-09
RGS8	0.427492	0.003716	0.364291	0.0134794	0.465419	0.0009604	0.476639	0.00598
RPH3A	0.803342	4.392e-05	0.827204	1.057e-05	0.752467	0.0001559	0.909827	5.682e-05
RSBN1L	-0.599368	9.701e-05	-0.419307	0.009773	-0.583314	0.0001559	-0.474891	0.0233531
RTKN2	-0.440189	0.009539	-0.583408	0.0001002	-0.705181	3.11e-06	-0.489402	0.0203409
S100B	0.612699	0.003558	0.783345	2.1e-05	0.586561	0.005535	0.731929	0.002215
SELENOP	0.555012	0.0007524	0.502489	0.001815	0.45945	0.008877	1.15523	1.834e-14
SERPINB8	1.25859	0.0002454	1.31593	4.24e-05	1.12769	0.001577	1.47858	9.688e-05
SHC4	0.739256	1.006e-05	0.841321	6.814e-08	0.881727	3.068e-08	0.75831	0.0001474
SIK1B	1.01904	9.032e-18	0.748258	1.357e-09	1.08532	2.041e-20	0.928016	2.053e-11
SIPA1L1	0.246433	0.0233654	0.398862	6.74e-06	0.382132	3.922e-05	0.406233	0.0002295
SIRPA	0.425593	0.0105651	0.442767	0.004395	0.43609	0.008072	0.442844	0.0344752
SLC30A1	0.50244	0.0009977	0.451354	0.002602	0.666396	1.491e-06	0.597838	0.0005367
SMOC2	1.06069	0.014664	1.50911	3.681e-05	1.10774	0.009132	1.43632	0.002215
SOCS3	1.53091	2.704e-08	1.89726	2.732e-13	1.83155	3.919e-12	1.78438	6.525e-09
SPP1	1.59283	5.322e-14	1.8024	1.47e-18	1.76152	2.573e-17	1.85001	1.85e-15
SPRY2	0.556548	0.0002454	0.693848	3.426e-07	0.680417	1.492e-06	0.584061	0.001245
SPRY4	0.624946	1.217e-05	0.86428	1.383e-11	0.816653	6.439e-10	0.72944	5.794e-06
STAG3	-0.657099	2.624e-05	-0.366489	0.0376322	-0.41248	0.0208991	-0.636209	0.001312
THAP2	-0.553021	0.001807	-0.472094	0.007343	-0.727869	1.119e-05	-0.51791	0.02575
TICRR	-0.650586	2.584e-05	-0.414644	0.0130689	-0.910572	6.049e-10	-0.726296	0.000104
TOB2	-0.445567	0.002458	-0.562689	1.805e-05	-0.482869	0.0006713	-0.532783	0.001813
TPBGL	0.918097	0.005374	1.22068	1.361e-05	0.920835	0.005242	1.00457	0.009558
TRIB1	0.656147	4.261e-06	0.399128	0.0136286	0.693048	8.896e-07	0.626557	0.0003262
TRMT1L	-0.471641	0.003771	-0.383017	0.0201253	-0.566164	0.0002275	-0.486582	0.0173001
UNCX	0.60356	3.746e-05	0.410883	0.0102396	0.371375	0.0329766	0.562866	0.002215
VASN	0.690615	0.0004386	0.97767	9.775e-09	0.814556	1.016e-05	0.543807	0.0470186
VGF	0.988003	3.031e-18	1.29326	9.478e-33	1.05106	7.137e-21	1.03666	6.121e-16
VMP1	0.438569	0.003457	0.936455	2.734e-15	0.47712	0.0008929	0.656168	2.353e-05
WSCD1	-0.270112	0.006177	-0.215125	0.0341033	-0.398383	5.374e-06	-0.496821	3.943e-07
YEATS2	-0.667321	3.991e-16	-0.366721	3.764e-05	-0.508246	3.063e-09	-0.492223	1.504e-06
ZBED8	-0.959907	9.103e-07	-1.05042	2.378e-08	-1.02955	1.764e-07	-0.734829	0.005241
ZFP36	2.19072	1.089e-12	1.86624	3.371e-09	2.13694	5.25e-12	1.94941	9.361e-08
ZFP62	-0.588996	2.62e-09	-0.459355	5.43e-06	-0.551457	6.448e-08	-0.542787	1.08e-05
ZNF286A	-0.419442	0.005342	-0.381295	0.009567	-0.515788	0.0002275	-0.501493	0.004443
ZNF397	-0.492233	1.239e-07	-0.403365	1.935e-05	-0.402193	4.491e-05	-0.329568	0.0121159
ZNF594	-0.652877	0.00017	-0.56998	0.0008118	-0.744909	1.176e-05	-0.587589	0.009558
ZNF615	-0.657349	0.001148	-0.61609	0.001554	-0.712109	0.0003239	-0.582472	0.0323088
ZNF616	-0.783801	2.234e-07	-0.59818	0.0001081	-0.659587	3.144e-05	-0.662682	0.0007522
ZNF628	0.773444	1.441e-06	0.711396	7.844e-06	0.832616	1.419e-07	0.606071	0.005241
ZNF646	-0.294006	0.0131008	-0.294956	0.00869	-0.322201	0.0053	-0.360865	0.0104428
ZNF785	-0.53967	0.0005964	-0.604493	3.194e-05	-0.497654	0.001886	-0.508411	0.0113292

## Sheet: 2 Day Unique
Unique 2 Day Chronic Differentially Expressed Genes
	2 Day
Name	Log2fold change	FDR p-value
AL627309.5	-0.630923	0.0216742
AL732372.3	-0.481758	0.008703
MEGF6	0.539318	0.0188506
ZBTB48	-0.384628	0.0478961
PRDM2	-0.247591	0.0255791
DDI2	-0.562556	0.0003379
IFNLR1	1.06608	0.0351169
NKAIN1	-0.56577	0.0120741
FABP3	0.67777	0.0162779
C1orf94	1.28062	0.0379163
AGO1	-0.351506	0.0188506
AGO3	-0.470821	0.00161
GRIK3	-0.421266	0.004617
LRP8	-0.338693	0.0261627
SLC35D1	-0.440159	0.0469119
RPE65	0.645504	0.0189673
LRRC7	-0.473201	0.003605
CTBS	0.552525	0.0162779
ZNF326	-0.414783	0.0478094
RPAP2	-0.478764	0.001165
DBT	-0.404296	0.0291135
WDR47	-0.378966	0.0116233
CEPT1	-0.396167	0.0454
DENND2C	-0.946759	0.0478961
NHLH2	0.592361	0.025804
TTF2	-0.458536	0.012311
WDR3	-0.252959	0.0482011
NBPF20	-0.411561	0.0204093
NOTCH2NLB	0.654939	0.044377
CA14	0.392143	0.0179156
KCNN3	-0.345556	0.0387666
PEX19	0.270153	0.010761
KLHDC9	0.537838	0.0316799
ABL2	-0.256549	0.018561
LHX4	-0.652139	0.0269559
KIAA1614	-0.577845	0.036525
IER5	0.329636	0.0314038
EDEM3	-0.446344	0.002778
KIF21B	-0.521276	0.0160215
AL358473.1	-0.851726	0.007984
ETNK2	0.399916	0.0110577
RBBP5	-0.30329	0.0102632
LPGAT1	-0.356866	0.0191202
2022-03-02	0.731738	0.0375031
FAM89A	0.648011	0.0271669
GNG4	-0.326377	0.0299344
HEATR1	-0.245016	0.0373007
CHRM3	0.526158	0.0179156
MYT1L	-0.478336	0.001897
FAM49A	-0.367877	0.0132762
FKBP1B	0.387863	0.0338485
AC009228.1	-1.09463	0.0382568
HADHA	0.219392	0.0421586
SELENOI	-0.332829	0.0465969
YPEL5	0.229641	0.0456459
SLC8A1	-0.353973	0.0252825
SIX3-AS1	1.19581	0.0427489
KCNK12	-0.618912	0.0002773
EML6	-0.621336	0.0127163
LINC00342	-0.539068	0.005811
ANKRD36C	-0.382923	0.0198503
AC159540.2	-0.530246	0.0373135
ST6GAL2	-0.581716	0.0109796
SH3RF3	-0.496902	0.00125
POLR2D	-0.243733	0.0456459
AC018865.3	-0.533788	0.03567
SPOPL	-0.479352	0.007984
RIF1	-0.320126	0.0478961
TBR1	-0.307614	0.0449082
CIR1	0.389709	0.0181395
FRZB	0.797718	0.004128
NAB1	-0.342742	0.0284428
CAVIN2	1.54831	0.0112271
BMPR2	-0.410105	0.003968
ZNF142	-0.345096	0.002458
SCLY	-0.383332	0.0455752
CAMK1	0.441979	0.034592
STAC	0.714274	0.024599
KLHL18	-0.373175	0.0324199
ROBO2	-0.479846	0.0187559
EPHA3	0.318947	0.0478094
DHFR2	-0.464881	0.0144392
DUBR	-0.530318	0.0185248
PLCXD2	-0.372958	0.0232423
NAA50	-0.245717	0.0362038
LRRC58	-0.341419	0.0356227
WDR5B	-0.554343	0.027856
TRPC1	-0.528569	0.0133393
GYG1	0.511754	0.00774
PHC3	-0.346155	0.0364598
MCF2L2	-0.697039	0.0153892
ABCC5	-0.335565	0.0359735
MUC20	-0.761525	0.0146521
MSX1	0.534708	0.0323053
AC058822.1	4.46117	0.0110995
CNOT6L	-0.555831	0.0002333
KLHL8	-0.371051	0.0392882
DNAJB14	-0.369089	0.0444763
CFI	0.805825	0.0477849
AP1AR	-0.425371	0.009777
PRSS12	0.714972	0.003166
TRIM2	-0.401485	0.0045
SFRP2	0.465876	0.0380473
FSTL5	0.417942	0.005374
UBE2QL1	-0.515511	0.0201519
CDH18	0.514164	0.0162779
CDH12	-0.586358	0.0152398
GTF2H2C	-0.362726	0.0452326
NAIP	-0.64092	0.005143
PPIP5K2	-0.326539	0.0477154
CDO1	0.417262	0.004281
C5orf66	-1.27619	0.0271672
CXCL14	0.850474	0.003873
MATR3_2	-0.412309	0.007984
CYSTM1	0.360812	0.0424601
PCDHB4	-0.696899	0.0285045
FBXO38	-0.303332	0.0170809
ANXA6	0.320378	0.0388087
LSM11	-0.389633	0.0176062
PANK3	-0.349208	0.0185265
TMEM170B	-0.331514	0.0409695
ZNRD1ASP	-0.644503	0.006406
USP49	-0.483475	0.000763
ELOVL4	-0.363092	0.0478961
CNR1	-0.5772	0.0007799
BACH2	-0.333155	0.0007356
FUT9	-0.501	0.004362
GPR63	-0.573357	0.0169204
FBXL4	-0.483319	0.0476547
SOBP	-0.52932	0.0217143
TPD52L1	0.759907	0.0406054
AL096711.2	-0.407419	0.00406
SAMD3	0.602363	0.005143
SHPRH	-0.364158	0.0315682
LATS1	-0.42337	0.006885
TIAM2	-0.492542	0.044173
SERAC1	-0.376266	0.0454379
PACRG	0.86813	0.002419
RADIL	-0.392064	0.0362038
RNF216P1	-0.378425	0.0281162
TSPAN13	-0.393353	0.008109
TRIL	0.387938	0.0157836
PLEKHA8	-0.340436	0.0420588
GARS-DT	-0.27225	0.030555
KBTBD2	-0.300645	0.0105651
CDK13	-0.231847	0.0434388
BLVRA	0.450287	0.0470483
VKORC1L1	-0.342074	0.0380473
NPTX2	0.530438	0.0203881
SMIM30	0.364024	0.0431447
GRM8	0.334896	0.0406891
MEST	0.410443	0.0379805
UBN2	-0.538837	0.0001583
MFHAS1	-0.339503	0.0495417
NRG1	-0.557708	0.0293613
DECR1	0.430856	0.0243366
EIF3E	0.319398	0.0371668
SLA	-0.622129	0.004281
AGO2	-0.333165	0.0356696
ZNF623	-0.388014	0.0154921
NFIB	-0.456734	0.0326741
CNTFR-AS1	-1.61396	0.008387
CBWD6	0.885308	0.0179156
GDA	-1.67571	0.003143
CARNMT1	-0.47017	0.0229543
DIRAS2	-0.481281	0.0205564
MFSD14C	-0.460229	0.001963
GALNT12	0.371412	0.0411198
PLPPR1	-0.42173	0.0238044
PGAP4	0.365579	0.0276051
FSD1L	-0.399169	0.0322745
FBXW2	-0.25848	0.0179156
ZBTB34	-0.403351	0.0152398
SLC25A25-AS1	-0.680831	0.0009469
CCDC183	1.07446	0.0399063
TASOR2	-0.325839	0.0452092
SFMBT2	0.479765	0.0308666
DCLRE1C	-0.401095	0.038846
FAM238C	-1.79273	0.00972
ZNF37A	-0.345886	0.0498335
PRKG1	0.464983	0.0334697
UNC5B-AS1	1.32174	0.008953
WAPL	-0.244193	0.0435482
HELLS	-0.442432	0.0106034
HIF1AN	-0.281395	0.012311
SH3PXD2A	-0.452169	0.001522
MGMT	0.876656	0.0003303
LINC01001	-0.537339	0.0152398
CDKN1C	0.691206	0.0206173
ARFIP2	0.251697	0.0369617
ADM	1.09172	0.0285045
NCR3LG1	-0.382193	0.0261627
QSER1	-0.340393	0.027856
ALKBH3	0.575085	0.0299344
TSPAN18	0.325348	0.0379163
C11orf49	0.243246	0.032725
C1QTNF4	0.445898	0.0371668
C11orf95	-0.344008	0.021653
VEGFB	0.350647	0.0332201
LINC01537	-1.99165	0.0452326
PLEKHB1	0.501705	0.003575
RNF169	-0.344182	0.0478961
GVQW3	-0.389887	0.0169204
TENM4	-0.373841	0.009349
EED	-0.452638	0.0189927
FAT3	-0.347557	0.0185204
AMOTL1	-0.235819	0.0293613
POGLUT3	0.538656	0.0271669
PCSK7	-0.326595	0.0477788
MCAM	0.484213	0.0299344
SORL1	-0.546897	0.0002582
CLMP	-0.35763	0.0455752
H2AJ	0.610404	0.0238044
BICD1	-0.427321	0.003342
CPNE8	0.831875	0.0276051
CSRNP2	-0.41967	0.003879
DDIT3	0.543415	0.0280091
SRGAP1	-0.466598	0.0141953
PHLDA1	-0.396216	0.006038
ACSS3	0.540336	0.0432322
FGD6	-0.45035	0.0108582
APAF1	-0.4336	0.005551
UTP20	-0.430777	0.034956
NT5DC3	-0.685254	0.002458
FAM222A	-0.408133	0.0172673
AC144548.1	-2.44285	0.0351785
LHX5	0.450438	0.005182
SETD1B	-0.341683	0.032725
SBNO1	-0.339423	0.0009133
BRI3BP	-0.435797	0.008703
ZNF84	-0.351156	0.0209322
SACS	-0.389504	0.007416
AMER2	-0.326441	0.0366843
FOXO1	-0.473898	0.0371668
KLF5	0.836134	0.026962
AL137782.1	-0.872052	0.0247011
OBI1	-0.35632	0.0374609
DOCK9	-0.542388	0.0004988
RNASE4	0.910724	0.0496528
NDRG2	0.451778	0.006142
RPL36AL	0.335121	0.0464037
STYX	-0.491509	0.005143
DDHD1	-0.421857	9.967e-05
LGALS3	0.891941	0.04923
NAA30	-0.376183	0.0285705
GTF2A1	-0.386313	0.0131059
TTC7B	0.276762	0.034956
SLC24A4	-0.99313	0.002188
ATG2B	-0.293307	0.0102632
EML1	-0.380017	0.0160215
AL049840.2	-0.816317	0.0111417
SNHG14	-0.43801	0.001227
HERC2P9	-0.282184	0.0296803
GOLGA8A	-0.335401	0.0261627
ST8SIA2	-0.492232	0.0332284
MMP25-AS1	-0.531966	0.0285045
DNASE1	-0.377742	0.0002582
ERCC4	-0.448998	0.016436
MARF1	-0.23481	0.0421599
SMG1	-0.394871	0.006326
NPIPB5	-0.473807	0.011832
HS3ST2	-0.911938	0.0141953
TNRC6A	-0.380823	0.009053
LINC02175	-0.85502	0.046156
AC109460.2	-0.86801	0.0116239
QPRT	0.421235	0.0477663
SLX1A-SULT1A3	-0.574065	0.004782
HEATR3	-0.420626	0.0203881
HSD11B2	1.14028	0.0261627
SLC12A4	0.54991	0.0246131
SMPD3	-0.378276	0.0201142
AC009120.2	-0.863794	0.0008223
SYCE1L	0.825418	0.006406
VAT1L	0.384297	0.008367
MLYCD	-0.434482	0.017405
ASGR1	0.553934	0.0363538
SPECC1	0.258728	0.0334182
USP32P3	-0.439512	0.0366843
SEZ6	-0.717965	0.009218
RAB11FIP4	-0.354028	0.0206173
PPP1R1B	-0.773996	0.0240447
WIPF2	-0.243983	0.0305156
IGFBP4	0.488029	0.0445106
RAMP2	0.93099	0.0492995
RUNDC1	-0.316983	0.008324
CCDC103	1.2978	0.0289014
ARL17B	-0.754961	0.0240473
NXPH3	-1.0295	0.0172972
ACSF2	0.903607	0.0431447
NOG	0.585075	0.0419099
SUPT4H1	0.267194	0.0319452
APPBP2	-0.282225	0.0106034
HELZ	-0.377922	0.0151883
SLC9A3R1	0.376839	0.0207614
QRICH2	-0.489858	0.012311
MXRA7	0.328654	0.0379805
JMJD6	-0.3702	0.034956
CBX4	0.383528	0.0115227
FAM210A	-0.561847	0.0332037
TRAPPC8	-0.395016	0.0173935
RAX	0.715805	0.0395875
ZCCHC2	-0.39711	0.0329655
TJP3	0.629622	0.0157876
IL27RA	0.886747	0.027856
ZNF730	-0.799766	0.0385249
KMT2B	-0.26498	0.011722
ZNF790	-0.602224	0.0477268
ZNF829	-1.46868	0.0308666
SPINT2	0.358967	0.02482
EIF3K	0.281345	0.009397
ZNF546	-0.677452	0.007984
BLVRB	0.506675	0.0207614
LYPD3	0.785327	0.034956
ZNF45	-0.411239	0.0239667
APOE	0.473283	0.0478961
MYPOP	-0.461108	0.0259372
CPT1C	0.26188	0.0115227
IGLON5	0.273816	0.005374
ZNF880	-0.817333	0.0457003
ZNF28	-0.375737	0.0357838
ZNF320	-0.342511	0.0026
ZNF160	-0.36002	0.031636
ZNF419	-0.384085	0.0351053
ZNF814	-0.398277	0.0207921
AC010326.1	0.503664	0.0478961
CHMP2A	0.413341	0.006071
ZNF343	-0.584325	0.0137664
CPXM1	0.447447	0.00207
CST3	0.319018	0.0473565
XKR7	-0.413311	0.005561
EYA2	0.680625	0.0338143
TAF4	-0.353834	0.044924
CU638689.4	-1.12893	0.0329655
MRPS6	0.46469	0.001155
SLC37A1	0.389872	0.0319311
CSTB	0.24903	0.0302995
TOP3B	-0.420309	0.013546
AP000347.1	-0.647494	0.0317956
TTC28	-0.420894	0.006125
PRR14L	-0.272831	0.0105204
ELFN2	-0.358714	0.0179729
CARD10	0.862462	0.0115227
MPPED1	-0.608276	0.003873
PRKX	-0.420049	0.002719
BX890604.2	-0.306219	0.0105204
ZNF81	-0.476924	0.008041
PCDH19	-0.439186	0.002125
BEX5	0.466675	0.004458
TSC22D3	0.39088	0.0124991
NKRF	-0.407407	0.0288304
GRIA3	-0.316213	0.0449102
GPC3	0.520143	0.0200484

## Sheet: 3 Day Unique
Unique 3 Day Chronic Differentially Expressed Genes
	3 Day
Name	Log2fold change	FDR p-value
PLCH2	-0.581597	0.015986
AJAP1	0.233456	0.0445214
PHF13	-0.433213	0.007029
FBLIM1	0.453325	0.003638
MFAP2	0.473785	0.0144347
ATP13A2	0.317208	0.0302003
UBXN10	-0.9591	0.0237613
VWA5B1	-1.19995	0.0399865
CAMK2N1	-0.211071	0.047186
DDOST	0.312403	0.0347389
FUCA1	0.364363	0.0384366
SH3BGRL3	0.457155	0.0007194
SMPDL3B	0.856944	0.0350312
SPOCD1	2.23212	9.162e-06
HPCA	-0.875882	0.001819
C1orf216	-0.43366	0.0384366
RSPO1	0.507239	0.0117825
MTF1	-0.355447	0.0456932
FHL3	0.614967	0.0233527
CAP1	0.296022	0.0498847
PPT1	0.256508	0.0146164
ZMPSTE24	0.362522	0.0219099
P3H1	0.414397	0.005883
FAM183A	-1.62067	7.698e-05
CDC20	-0.505216	0.0105394
PLK3	0.542465	0.0002966
PTCH2	-0.813446	0.0218431
STIL	-0.587203	0.007037
RAB3B	0.464855	0.0003373
SGIP1	-0.341099	0.0498329
TCTEX1D1	-2.06268	0.0006923
COL24A1	1.32221	0.005336
GBP3	2.60275	0.0135225
BTBD8	-0.42755	0.0121256
BCAR3	0.534984	0.0425566
ABCA4	-1.42919	0.00511
CNN3	0.317817	0.0279107
AC105942.1	0.558804	0.0365729
COL11A1	0.577552	0.002147
C1orf194	-1.15831	0.013899
SORT1	0.360942	0.0105195
GSTM1	-1.80136	0.0457984
LAMTOR5-AS1	-1.20932	0.0441813
LRIG2	-0.33351	0.00373
NGF	0.90657	0.0480403
PTGFRN	0.363756	0.0110784
SPAG17	-1.44226	0.000198
ACP6	0.356318	0.0334627
H4C14	-2.46721	7.973e-05
H3C14	-0.864588	0.0360951
H3C15	-0.918941	0.0346189
ANP32E	-0.330301	0.0234311
CGN	0.747168	0.001743
S100A10	1.30454	2.599e-05
S100A11	1.02424	6.906e-05
C1orf189	-1.50705	0.008474
SHC1	0.501759	0.0284855
CKS1B	-0.464327	0.001669
THBS3	0.360384	0.0208143
GBA	0.453033	0.001581
LMNA	0.478943	0.0003006
NES	0.420913	0.001091
LRRC71	-1.66654	0.000759
KIRREL1	0.339304	0.0181512
AL590560.2	-1.42434	0.011022
AL590560.3	-1.44354	0.0399531
CFAP45	-1.06326	0.00364
CASQ1	0.595435	0.013018
NHLH1	-0.724418	3.024e-05
PCP4L1	-0.774114	0.011521
CFAP126	-0.986913	0.0006387
OLFML2B	0.778746	0.0225844
RGS5	0.804562	0.007676
TMCO1-AS1	-1.31567	0.0465935
MPZL1	0.215978	0.0298052
PRRX1	0.791986	0.0009242
LAMC2	2.12114	9.461e-07
AL354953.1	2.32635	0.006409
COLGALT2	0.34375	0.0228151
CRB1	-0.575645	0.004201
PPFIA4	-0.361298	0.0161635
LAMB3	1.62074	2.851e-07
NEK2	-0.559027	0.006483
PTPN14	0.495576	0.0179879
KCNK2	0.531267	0.003301
SLC30A10	-1.12214	0.0496183
C1orf115	-0.51324	0.0333348
CAPN2	0.477083	0.0111802
ENAH	0.309903	0.031339
EPHX1	0.574909	1.167e-05
LIN9	-0.441892	0.0380426
PSEN2	0.522165	0.0007242
GALNT2	0.474443	0.0001742
DISC1	0.492978	0.0384419
SIPA1L2	0.33047	0.0219538
PCNX2	0.385874	0.005674
KCNK1	0.69854	0.001057
OPN3	-0.512791	0.009781
ZBTB18	-0.378171	0.005459
ZNF670	-0.413206	0.031119
ZNF692	-0.391452	0.0100123
RNASEH1	0.234128	0.0480019
PDIA6	0.332805	0.0001106
C2orf50	-0.924766	0.0241524
SLC66A3	0.970486	0.0166855
ATAD2B	-0.34167	0.0384394
TP53I3	0.521827	0.0132222
DRC1	-1.35095	0.0001187
SLC35F6	0.478849	0.0006754
TOGARAM2	-1.42676	0.0224282
C2orf73	-2.17227	0.0266893
BCL11A	-0.3794	0.007375
ACTR2	0.220194	0.0239959
ETAA1	-0.36896	0.0421196
SLC4A5	-1.02857	2.27e-06
EVA1A	1.13962	0.0034
LRRTM4	-0.566206	0.003301
PROM2	-0.813695	0.0148137
NCAPH	-0.348119	0.0434428
TSGA10	-0.85357	0.0236868
IL1R1	0.945872	0.0214474
LINC01102	-0.745865	0.0445214
PANTR1	-0.463712	0.0321965
LIMS1	0.356776	0.0344633
SOWAHC	0.343052	0.0400108
AC074387.1	1.51213	0.0173595
SLC20A1	0.316055	0.0360526
STEAP3	1.62962	4.003e-05
PLEKHB2	0.21266	0.0391406
LYPD1	0.717409	5.033e-05
NCKAP5	-0.341131	0.0397645
MAP3K19	-1.37743	0.0005736
ZEB2	-0.42916	0.001334
GALNT5	-0.79812	0.00559
BAZ2B	-0.309801	0.0487634
RBMS1	0.398417	0.0111867
SLC4A10	-0.369377	0.0295523
NOSTRIN	-2.02686	0.008231
LRP2	0.465308	0.03464
CCDC173	-0.579349	0.0469474
SP5	0.896887	0.007676
CDCA7	-0.441761	0.0251397
CWC22	-0.383657	0.0272201
CERKL	-2.78348	6.766e-05
ITGAV	0.485089	0.0002768
CALCRL	1.08049	0.001273
PMS1	-0.358746	0.0411853
C2orf69	-0.374764	0.0295044
KIAA2012	-1.54863	0.0495774
CPS1	0.320212	0.0484453
ABCA12	0.964084	0.0447445
TUBA4A	0.710285	0.0256592
TUBA4B	-2.47623	0.0446029
SGPP2	0.591336	0.0477066
NYAP2	-0.587774	0.0276966
DAW1	-1.40533	0.0455009
KCNJ13	-0.810754	0.0201261
ARL4C	0.503206	6.645e-05
SH3BP4	0.452457	0.0006837
CROCC2	-1.80613	0.00167
CNTN6	1.23944	0.008073
IL5RA	-1.75235	0.0002532
LMCD1	1.11439	6.532e-06
ATP2B2	-0.599695	8.117e-06
TMEM43	0.298	0.002912
COLQ	-0.954898	0.001809
EOMES	-0.777747	0.0001297
STT3B	0.234501	0.0139244
OSBPL10	0.885564	0.0001317
ACVR2B	-0.388355	0.006859
ZNF620	-0.526709	0.006135
COL7A1	-0.617086	0.0294303
TCTA	0.407549	0.0263835
AMT	-0.842333	0.0447249
AMIGO3	2.87322	0.005838
RBM5	-0.2968	0.0009309
HYAL2	0.334149	0.0290155
ZMYND10	-1.02594	0.0003953
C3orf18	-0.475024	0.0275263
NT5DC2	-0.501162	0.014592
SPCS1	0.239015	0.0420546
IL17RD	0.423882	0.001201
DNAH12	-1.22755	0.003276
ARF4	0.311335	0.000667
FLNB	0.524426	0.00248
ACOX2	0.663078	0.0258166
DCBLD2	0.333218	0.0284186
COL8A1	1.87923	0.002489
CEP97	-0.383868	0.0130092
C3orf52	1.75021	0.0352882
FSTL1	0.677548	1.739e-06
CCDC14	-0.392813	0.004867
ITGB5	0.487095	0.0113159
MUC13	3.24815	0.0443904
CFAP100	-1.48713	0.008712
SEC61A1	0.433692	0.0008391
EFCC1	0.77108	0.001732
COPG1	0.250214	0.009854
NEK11	-1.02585	0.0423682
CPNE4	0.667333	0.002474
TF	-1.09233	0.0324894
MSL2	-0.355222	0.0277803
SPSB4	-0.362659	0.0372611
PLSCR1	1.1844	0.0182177
TM4SF1	0.951647	3.381e-12
GPR87	2.10267	0.00804
SLITRK3	-0.492597	0.002842
ECT2	-0.459205	0.001255
FXR1	-0.206801	0.0497442
PSMD2	0.274306	0.002455
DNAJB11	0.337154	0.0260446
P3H2	0.640414	0.0248247
FGFR3	-1.01797	0.003893
LETM1	0.221807	0.0463401
MAN2B2	0.350452	0.022254
SORCS2	0.310616	0.0355482
WDR1	0.528356	1.935e-05
LAP3	0.369903	0.027904
MED28	-0.25024	0.010177
LCORL	-0.321667	0.0494825
SLIT2	0.472191	0.0002174
SEL1L3	0.428507	0.0178148
PCDH7	0.563046	1.155e-05
SPATA18	-0.772916	0.009697
LNX1	0.63572	0.0129572
KDR	1.16214	0.0258521
EPHA5	-0.359254	0.0125455
CENPC	-0.397563	0.0480215
ANXA3	0.703591	0.0267671
DDIT4L	0.674584	0.001167
CENPE	-0.58456	1.511e-05
TACR3	-1.94383	0.00208
DKK2	1.42433	3.784e-07
ALPK1	-0.800797	0.0166855
NDST4	-0.589997	0.0231514
PDE5A	-0.657776	0.018539
MAD2L1	-0.466456	0.0183427
NDNF	-1.5856	4.9e-06
ANXA5	0.418832	0.00248
INTU	-0.333534	0.0334627
HSPA4L	-0.350253	0.0244091
SCLT1	-0.444524	0.0127466
MAB21L2	-0.983091	0.0003455
GRIA2	-0.40494	0.003101
PALLD	0.689589	5.559e-09
SAP30-DT	-1.17551	0.009092
TENM3-AS1	0.777284	0.0003885
C4orf47	-1.18928	0.0170049
FAT1	0.316794	0.0266893
TPPP	-0.401913	0.008028
TERT	-3.25159	0.005336
AC022424.1	1.25489	0.004369
ADAMTS16	1.31862	0.0001339
MED10	0.399065	0.0201261
C5orf49	-0.539721	0.0455846
SEMA5A	0.358658	0.0219259
ROPN1L	-1.46597	0.0001343
C1QTNF3	-0.698177	0.0471865
CAPSL	-1.34134	0.0002039
PTGER4	1.19351	0.0421665
PLCXD3	0.712643	0.0221345
OXCT1	0.270185	0.020183
EMB	0.856802	0.001819
PARP8	0.349068	0.0420411
ISL1	-2.29302	0.0140498
GZMA	2.61214	0.001694
CDC20B	-1.80248	2.389e-07
MCIDAS	-1.34306	0.0149612
CCNO	-1.20655	0.003865
PLK2	0.444365	0.001177
DEPDC1B	-0.45799	0.0160666
RGS7BP	-0.393852	0.0413212
CENPK	-0.518875	0.0442446
AC025774.1	-1.06577	0.0195331
ENC1	0.398613	0.0324946
F2RL1	1.09696	0.009293
OTP	3.82349	0.0134599
LHFPL2	0.331942	0.0468496
ZFYVE16	-0.465798	0.0216868
AC010623.1	-1.54189	0.0325282
SSBP2	-0.470164	0.0004447
AC020930.1	-0.389259	0.0453512
TMEM161B-AS1	-0.324553	0.0370769
FAM81B	-1.23616	0.0009242
C5orf30	-0.556258	0.001439
NUDT12	-0.382568	0.0461803
LOX	0.834712	1.521e-08
FBN2	0.562839	8.591e-06
LYRM7	-0.382224	0.0221547
ACSL6	-0.451084	0.0282855
PDLIM4	0.802239	0.0266893
NEUROG1	-0.58619	0.034457
SPOCK1	0.415061	0.0021
ETF1	0.249953	0.0188978
LRRTM2	-0.547798	0.004446
CXXC5	0.474969	0.0002602
PCDHB9	-0.629451	0.009406
PCDHGB2	0.897203	0.0142049
PCDHGA9	1.19495	0.0134084
JAKMIP2-AS1	0.87203	0.0005736
PDGFRB	0.570989	0.005806
SYNPO	1.40257	2.178e-08
ADAM19	0.44749	0.001903
PTTG1	-0.552345	8.604e-05
GABRG2	-0.489414	0.001853
WWC1	0.363292	0.0172941
STK10	0.380259	0.0392247
NEURL1B	-0.336998	0.0308186
FAF2	0.226742	0.0465058
MXD3	-0.711351	0.0004105
LMAN2	0.320982	0.0340204
PDLIM7	0.698054	0.0009996
TMED9	0.397163	0.004474
ZNF354A	-0.379871	0.0327261
CANX	0.340061	0.0141021
LINC00847	-1.07467	0.035108
FOXF2	1.42339	0.0499801
PXDC1	0.469295	0.0377572
DSP	1.02359	1.706e-06
BMP6	1.0953	3.256e-05
TFAP2A	-0.886605	0.0465935
DEK	-0.312093	0.036847
ID4	-0.332762	0.0205186
RIPOR2	0.403755	0.005336
ZBED9	-0.424484	0.0366145
DDR1	0.361007	0.008028
HCG27	-1.92645	0.0294303
ATP6V1G2	-0.354594	0.0227822
ZBTB12	-0.351681	0.0332126
AGER	-0.876057	0.0277166
AL669918.1	-3.56131	0.0004799
SLC39A7	0.278785	0.003227
KIFC1	-0.470404	0.009719
PHF1	-0.348496	0.0238012
AL354740.1	-1.56848	0.0150207
ARMC12	-1.89382	0.001819
LRFN2	0.874217	2.349e-05
SRF	0.293759	0.003666
VEGFA	-0.813564	4.675e-05
ANKRD66	-1.57504	0.00373
ADGRF2	1.31468	0.0243924
C6orf141	2.59179	0.001071
TRAM2	0.48443	0.0007194
GSTA3	-3.17492	0.0110784
COL21A1	-1.09504	0.0479454
PRIM2	-0.507323	0.0252305
B3GAT2	-0.481668	0.007566
COL12A1	0.730736	0.011737
LINC01621	-1.63334	0.0377086
TTK	-0.488202	0.0332213
PNRC1	-0.285036	0.013899
PM20D2	-0.497871	0.028237
RRAGD	0.255	0.0205186
POU3F2	-0.408614	0.007944
GRIK2	-0.533971	0.0177701
CEP57L1	-0.460344	0.0390153
PPIL6	-0.54791	0.0196221
DCBLD1	0.923102	5.116e-05
GJA1	0.536888	0.0003668
CLVS2	-0.349464	0.0352882
EYA4	0.448214	0.0376322
TARID	1.4543	0.0377852
ADGB	-1.82419	0.003696
ULBP3	0.62027	0.047186
PLEKHG1	0.492234	0.0002147
AKAP12	0.460261	0.0003879
CCDC170	-2.29946	1.345e-05
FBXO5	-0.469316	0.0251002
FNDC1	1.12294	0.0216868
C6orf118	-0.577705	0.0380437
AL121956.6	-2.70066	0.002545
AFDN-DT	-0.407542	0.0232341
THBS2	0.520852	0.001783
MAFK	0.367561	0.0366071
EIF3B	0.233886	0.0218431
GLCCI1	-0.3833	0.0109619
AC004852.2	-1.11053	0.0288561
CDCA7L	-0.337421	0.0487707
OSBPL3	0.559312	0.002842
CREB5	-0.452642	0.001669
PPP1R17	0.729476	0.0034
ANLN	-0.636586	0.0003937
AMPH	0.419703	0.001743
IGFBP3	1.9333	2.178e-08
TNS3	0.727596	9.606e-05
FIGNL1	-0.455356	0.0202827
EGFR	0.509256	0.0002972
CCDC146	-0.694698	0.0192782
SEMA3C	0.617701	8.211e-05
GRM3	-0.495771	0.000569
TFPI2	1.54874	0.0258521
SLC25A13	0.351156	0.0445456
ARPC1B	0.695068	0.0480429
GAL3ST4	-0.29322	0.0107104
ORAI2	0.390432	0.004395
HILPDA	-0.565565	0.0008202
CALU	0.425137	0.001246
CPA4	1.5953	0.0206993
AKR1B1	0.329552	0.0266893
CALD1	0.871768	3.34e-07
CREB3L2	0.471301	0.001334
ZYX	0.50003	9.934e-05
CNTNAP2	0.31243	0.0286149
PDIA4	0.396291	0.003244
AC073111.4	-0.373199	0.0400844
CHPF2	0.46366	0.001395
PPP1R3B	0.66502	0.0196151
AC022784.1	2.61809	0.0310834
LINC00599	-0.429112	0.0353855
TRMT9B	-0.419138	0.0270232
TUSC3	0.243762	0.0132222
FGF17	0.759186	0.0219259
BMP1	0.494337	0.0003554
LOXL2	1.37998	0.0002222
ADAM28	1.13587	0.003296
CDCA2	-0.598126	0.0133988
EBF2	-0.916804	0.005754
PBK	-0.528775	0.005902
RBPMS	0.682209	0.002489
ZNF703	0.31229	0.0435696
ERLIN2	0.350196	0.0219099
FGFR1	0.421194	0.001437
TM2D2	0.358452	0.0294303
ZMAT4	0.669055	0.0357872
SFRP1	-0.63662	0.003591
PLAT	0.947434	6.842e-06
EFCAB1	-1.01009	0.0272963
SNAI2	1.4485	0.000683
ST18	-0.76738	1.68e-05
OPRK1	0.643375	0.032311
PLAG1	-0.652792	0.006199
RAB2A	0.219457	0.032311
MIR124-2HG	-0.391815	0.0351341
BHLHE22	-0.761713	0.0006458
MSC-AS1	2.34095	0.001006
MSC	2.0027	0.0146083
CRISPLD1	0.478073	0.001041
ZBTB10	-0.424833	0.004306
PLEKHF2	-0.495857	0.0346189
LAPTM4B	0.480663	0.0001403
MATN2	0.624394	0.005209
AP000428.2	1.27221	0.0166855
EXT1	0.504372	0.0001489
COLEC10	2.34601	0.0482919
MAL2	0.454094	0.0200269
FBXO32	0.778753	0.0366282
AC105219.1	-2.12841	0.028396
RECQL4	-0.459053	0.0286182
ZNF250	-0.358264	0.0365989
KANK1	0.335597	0.0484722
SMARCA2	-0.31214	0.0425566
SNAPC3	-0.329112	0.0006387
BNC2	1.00546	0.002922
SH3GL2	-0.326764	0.003079
CDKN2B	1.47741	4.802e-09
LINC01239	0.928051	0.0246741
TEK	2.25629	0.001701
TOPORS	-0.373191	0.0258823
B4GALT1	0.778083	0.000166
C9orf24	-1.2937	0.0144342
DNAI1	-0.834931	0.0456133
FAM166B	-2.7448	5.188e-07
TPM2	0.861974	0.0242935
TLN1	0.34187	0.0180518
SPAG8	-1.12255	0.0007395
GLIPR2	0.501936	0.0357913
MAMDC2	2.1524	6.732e-09
CEMIP2	0.361452	0.0145883
ANXA1	0.628227	0.0257336
GKAP1	-0.462974	0.0111867
AL354733.2	-1.70846	0.0490045
KIF27	-0.538165	0.007593
NINJ1	0.361435	0.0449854
SLC35D2	1.33209	0.008346
CTSV	1.94169	3.371e-09
SEC61B	0.249185	0.0285601
GRIN3A	0.434794	0.0345503
ECPAS	0.293599	0.001864
ZFP37	-0.499848	0.0160666
TLR4	0.968435	0.0339968
CNTRL	-0.563315	9.255e-05
OLFML2A	0.9125	0.002187
WDR38	-1.89678	0.0001742
HSPA5	0.497025	6.097e-05
CFAP157	-1.35913	4.86e-05
CERCAM	0.428897	0.0205074
ASS1	0.666996	0.0004169
SURF4	0.400253	0.003276
SLC2A6	0.436408	0.0421665
COL5A1	0.910314	6.915e-05
GRIN1	-0.603307	0.0394154
PFKP	0.39722	0.004698
PITRM1	0.225246	0.043391
KLF6	0.408356	0.004395
LINC00702	2.25335	0.0310937
SEC61A2	0.368809	0.0147577
ACBD7	-0.598402	0.002732
SLC39A12	-0.9908	0.012389
SPAG6	-1.51369	2.589e-05
ARMC3	-1.0755	0.004772
ENKUR	-0.794509	0.006943
ITGB1	0.423195	0.001292
PARD3	0.307449	0.0487634
CDK1	-0.706442	0.000127
LRRTM3	-1.07943	0.009697
COL13A1	1.1193	0.0145208
UNC5B	0.452869	0.0317211
CDH23	-0.620293	0.002941
C10orf105	-1.33234	0.0110278
DDIT4	-0.584519	0.001712
CFAP70	-0.832851	0.001708
PLAU	1.37592	8.487e-05
VCL	0.829155	1.742e-10
KAT6B	-0.360863	0.0111034
DLG5	0.299022	0.0435696
CDHR1	0.970973	0.0001635
STAMBPL1	0.682559	0.0384366
ACTA2-AS1	2.04634	0.002177
FAS	0.614394	0.0392247
ANKRD1	3.71179	1.617e-06
MYOF	0.680049	0.004509
CEP55	-0.552008	0.0128835
SLC35G1	0.483	0.0340204
TLL2	1.29069	0.0105411
UBTD1	0.513085	0.0111591
GOLGA7B	-0.356172	0.0259035
WNT8B	0.623502	0.0003338
LBX1-AS1	-1.59426	0.007496
CFAP43	-0.913316	0.0006936
ITPRIP	0.414591	0.006135
CPXM2	-0.816611	0.00216
CHST15	0.362292	0.0316819
EDRF1	-0.370556	0.0308186
UROS	0.324044	0.0397645
EBF3	0.384345	0.0465935
INPP5A	0.319236	0.0477066
CFAP46	-0.664244	0.0204224
ECHS1	0.331334	0.0352882
MIR210HG	-1.14926	0.006213
DRD4	0.850463	0.0145483
CD151	0.4409	0.001606
ASCL2	1.86279	0.0471557
PHLDA2	1.85938	0.0259035
CCKBR	0.772651	0.0135225
ZNF214	-0.823871	0.007002
DENND2B	0.403142	0.005287
WEE1	0.462793	0.0007999
MICAL2	0.920974	0.001889
PARVA	0.5601	0.0181077
E2F8	-0.811466	0.0135428
KIF18A	-0.536802	0.0114994
RCN1	0.331065	0.0232341
PACSIN3	-0.828259	0.0186757
FNBP4	-0.220302	0.0445208
LRRC55	-0.323644	0.0395304
TMEM109	0.384808	0.0333348
PPP1R32	-1.07743	0.004395
LRRC10B	-0.44774	0.003697
PYGM	-1.37666	0.0009279
SCYL1	0.229296	0.0351412
GSTP1	0.42437	0.0193138
CCND1	0.474289	0.0002858
FOLR1	-0.655338	0.0145187
KLHL35	-0.747416	0.012557
GDPD5	0.432477	0.003937
SERPINH1	0.746377	9.465e-05
TSKU	0.380184	0.0113159
DLG2	-0.341578	0.0482859
NOX4	0.943556	0.020026
C11orf97	-2.42911	0.0364454
MMP7	2.38335	0.0220355
KBTBD3	-0.750554	0.0442446
C11orf88	-1.68187	0.0005551
CRYAB	1.82596	4.263e-09
TAGLN	2.45861	1.3e-10
HYOU1	0.386814	0.004171
GRIK4	0.492601	0.002159
SIAE	0.378741	0.0219099
SRPRA	0.326797	0.0386554
ETS1	1.4307	0.0212646
APLP2	0.395455	0.002713
ADAMTS8	-0.93034	0.0398313
JAM3	0.250749	0.0189281
FOXM1	-0.348077	0.0217296
TSPAN9	0.979084	6.1e-17
NDUFA9	0.340374	0.043114
LRRC23	-0.830153	0.0008494
SLC2A3	0.626897	0.0003525
APOLD1	-0.706505	0.0435184
EMP1	1.10907	7.336e-05
LMO3	-0.506549	7.043e-05
FGFR1OP2	-0.369823	0.0339709
STK38L	0.452429	0.002368
AC010198.2	2.32292	0.0363697
AMIGO2	0.622872	0.001702
AC073610.2	1.07141	0.0227911
TMBIM6	0.290522	0.0492125
FAIM2	-0.49626	0.004191
ASIC1	-0.364913	0.0158128
LIMA1	0.375055	0.0172033
AC008147.2	1.46756	0.0282683
KRT8	1.00367	0.000198
KRT18	0.812578	0.003009
IGFBP6	-1.70943	0.0003937
ITGA5	0.859445	2.94e-05
CD63	0.374132	0.007581
MMP19	2.17885	0.0150175
ESYT1	0.393232	0.00868
ZC3H10	-0.542711	0.001742
LRIG3	0.472657	0.0495774
DPY19L2	-0.497779	0.0340204
GNS	0.424198	0.001334
MSRB3	0.588367	0.0203073
AC073525.1	-1.72285	0.00423
GLIPR1	1.64908	1.355e-06
E2F7	-0.445634	0.0437495
SOCS2	0.356808	0.0365382
CEP83	-0.486337	0.0251399
TMCC3	0.758959	8.393e-07
RMST	0.583621	1.412e-05
PARPBP	-0.694886	0.0389672
IGF1	-0.949726	0.003286
HSP90B1	0.342883	0.0132295
CHST11	0.368759	0.012587
NUAK1	0.563275	1.155e-05
CKAP4	0.402567	0.002941
WSCD2	0.524907	0.0482919
KCTD10	0.235093	0.0377572
TRPV4	-3.0764	0.003636
CFAP73	-1.69865	0.001661
TMED2	0.263221	0.00511
LATS2	0.641181	0.001355
LINC00621	-0.789579	0.003197
CENPJ	-0.331531	0.0485654
MAB21L1	-0.515626	0.0001422
SERTM1	0.706738	0.0237562
STOML3	-1.35232	0.0105193
LHFPL6	0.432337	0.002776
ELF1	0.463	0.0199917
FAM216B	-1.57557	1.913e-07
PCDH20	-1.22293	1.961e-06
DACH1	-0.471723	0.000773
SLITRK5	-0.483049	0.001122
DCT	-0.920752	0.0165332
DNAJC3	0.454991	0.001626
COL4A2	0.57186	0.001173
ATP11A	0.303891	0.0480274
LAMP1	0.459303	0.0003993
ARHGEF40	0.401431	0.003827
SLC7A8	0.419126	0.037591
EFS	-0.449553	0.009063
MYH7	0.577966	0.0102091
CPNE6	-1.03998	0.0002007
STXBP6	-0.658011	0.001531
LINC01551	-0.523559	0.009781
SSTR1	-0.855533	0.032311
LRR1	-0.669176	0.0205074
TRIM9	0.441027	0.001986
DACT1	-0.442209	0.001186
DHRS7	0.45199	0.003227
LINC00643	-0.606581	0.0102938
RHOJ	0.498191	0.0277803
AKAP5	0.42242	0.0472154
ACTN1	0.803773	4.054e-06
RGS6	0.585572	0.0275228
AC005520.3	-3.17519	0.00139
LTBP2	1.58817	6.569e-05
ACYP1	-0.485097	0.0456932
TMED10	0.321579	0.0002396
TGFB3	1.4498	1.383e-11
POMT2	0.323707	0.0480215
FOXN3	-0.340277	0.0241297
AL357093.2	-1.36802	0.00504
RPS6KA5	-0.522513	0.0446847
LGMN	0.509944	0.002147
AK7	-0.89472	0.0241004
SETD3	0.235295	0.0482919
AHNAK2	0.760438	1.618e-05
FAM189A1	0.427878	0.004769
MEIS2	-0.37244	0.00826
FAM98B	-0.348685	0.0286301
RASGRP1	-0.454096	0.0132078
THBS1	1.29175	3.263e-08
GPR176	0.691829	0.00804
BMF	0.58956	0.0145208
EHD4	0.59671	0.0160666
PDIA3	0.445307	0.000521
FBN1	0.715371	0.0006626
CCNB2	-0.348587	0.0326047
ANXA2	1.2446	5.053e-07
TLN2	0.303986	0.0492125
TPM1	1.29599	1.111e-11
TPM1-AS	1.47902	0.0008912
CA12	0.378444	0.008926
PPIB	0.306582	0.0376245
PCLAF	-0.667252	0.001815
PIF1	-0.743247	0.017373
UBAP1L	-0.583483	0.0263981
IGDCC3	-0.534463	0.004758
LCTL	0.842648	0.0116134
AAGAB	0.445986	0.002171
PKM	0.43047	0.0007369
CD276	0.458658	0.0003942
LOXL1-AS1	0.927346	0.0145208
LOXL1	1.13711	2.482e-08
CCDC33	-1.56954	0.005089
TSPAN3	0.214698	0.0284505
CIB2	-0.372748	0.0333348
TMED3	0.377296	0.0133387
FAH	0.542299	0.0472365
C15orf40	-0.40435	0.0166855
ZSCAN2	-0.541095	0.0002111
IQGAP1	0.36294	0.0125562
FURIN	0.355658	0.0292523
ARRDC4	-0.383377	0.0314971
SYNM	0.345338	0.0386211
FAM234A	0.341819	0.0209074
CCDC78	-0.924604	0.0290599
CLDN6	0.941423	0.005267
PMM2	0.523497	0.0267671
SHISA9	0.575954	0.0171618
NOMO1	0.416716	0.002187
XYLT1	0.471798	0.0005413
NOMO2	0.300195	0.002242
SYT17	0.526709	0.0307772
CLEC19A	1.11723	0.0002989
PRKCB	-0.435086	0.0119008
IL4R	1.18892	0.0184806
PRRT2	-0.363839	0.0136843
HIRIP3	-0.414573	0.0101998
DOC2A	-0.644686	0.00474
TGFB1I1	0.806581	0.0318972
NKD1	0.426135	0.0218431
AC007906.2	-0.703452	0.007921
LPCAT2	0.808836	0.004008
HERPUD1	0.352979	0.0314971
NLRC5	1.27847	0.007271
KIFC3	0.467745	0.001014
CDH11	0.445586	0.001678
TPPP3	-1.70992	4.037e-08
CDH3	0.591113	0.0251399
CLEC18A	1.15558	0.0003794
PDXDC2P	-3.98725	0.0453512
CLEC18C	1.15447	0.002688
CALB2	-0.310935	0.045155
MAF	0.425984	0.001779
DNAAF1	-1.2201	0.0006469
COTL1	0.336758	0.0185736
CRISPLD2	1.47415	0.001451
PIEZO1	0.769884	0.0112717
CDT1	-0.474783	0.0346189
AC135782.1	-2.08604	0.0267241
MYBBP1A	0.3306	0.001755
AC055839.2	0.322174	0.0002139
TEKT1	-1.77587	4.929e-06
DNAH2	-0.76033	0.034457
ZNF287	-0.355719	0.0468464
ZNF624	-0.396293	0.0398313
DRC3	-0.387711	0.0420877
RNF112	-0.561581	0.006442
PIPOX	0.497489	0.003159
CPD	0.341713	0.0204224
RHBDL3	-0.591012	0.0340563
GAS2L2	-1.68959	0.0009755
ERBB2	0.391798	0.006135
GSDMB	-0.38572	0.048376
KRT19	1.45588	0.049173
CAVIN1	1.42193	4.23e-07
AC060780.1	-0.56488	0.000595
SOST	1.57811	3.785e-07
EFTUD2	0.335117	0.0219538
PLCD3	0.577096	0.0172941
ITGB3	1.70123	0.0246024
LRRC46	-1.18834	0.001223
HOXB9	1.49822	0.0218431
ITGA3	0.868518	3.726e-05
GDPD1	-0.402659	0.0281262
PPM1D	-0.367227	0.0231823
ACE	1.06119	0.0395304
LRRC37A16P	0.395803	0.0274774
ABCA5	-0.611865	0.0355482
MAP2K6	-0.357025	0.0178138
SDK2	0.376722	0.006058
KIF19	-1.83496	4.406e-06
FOXJ1	-0.569981	0.037265
UBALD2	-0.416092	0.006053
TNRC6C	-0.3012	0.002314
LINC01993	1.48501	0.0482859
TIMP2	0.319616	0.02538
C1QTNF1	1.67583	0.0457089
SLC38A10	0.356057	0.0134469
ACTG1	0.316449	0.0251765
NPLOC4	0.321551	0.0004454
P4HB	0.556312	4.209e-06
SLC16A3	-1.49063	0.005947
LPIN2	0.310978	0.001252
TGIF1	0.361831	0.022054
TUBB6	0.421294	0.0372833
GATA6	1.30686	0.0105138
ZNF521	0.444184	0.0007644
CDH2	0.326568	0.0216133
DSG2	0.567355	0.0132295
TTR	-1.39304	6.095e-05
CFAP53	-0.892143	0.0315143
MEX3C	-0.289296	0.005015
PHLPP1	-0.325697	0.034457
CDH7	-1.18317	0.0005456
CCDC102B	0.689308	0.0337449
ZNF555	-0.48476	0.00292
MYDGF	0.403877	0.009292
CAPS	-1.00738	0.0005183
ZNF699	-0.436185	0.0465935
S1PR5	1.25436	0.0332426
CNN1	1.78567	0.001197
ZNF443	-0.630338	0.0420185
CALR	0.334134	0.0171035
MRI1	-0.426874	0.0235293
PALM3	-0.868721	0.000443
NOTCH3	0.447807	0.0005569
TPM4	0.395007	0.003167
MYO9B	0.24186	0.0130385
COLGALT1	0.310496	0.0488746
UNC13A	0.307479	0.0413004
KCNN1	-0.504677	0.000595
ZNF101	-0.597377	0.0258521
ZNF93	-0.381123	0.0443842
ZNF100	-0.528489	0.0364088
AC092279.2	-0.557562	0.0282445
PLEKHF1	1.01871	0.048105
ANKRD27	-0.392665	0.0202801
ZNF181	-0.408918	0.0244035
LSR	0.763044	0.0002023
WDR62	-0.372201	0.0440749
ZNF529-AS1	-0.881442	0.032311
ZNF382	-0.353754	0.047186
ZNF420	-0.397304	0.0384366
ZFP30	-0.412923	0.007307
SPRED3	0.358692	0.0177701
DLL3	-0.489286	0.0460493
AXL	0.479249	0.001986
NECTIN2	0.391626	0.005838
HIF3A	-0.545717	0.0127298
CCDC114	-1.29683	0.009632
ZNF528	-0.866327	0.0445214
ZNF702P	-0.387939	0.0364088
ZNF845	-0.610372	0.0001817
SSC5D	0.702847	0.003836
ZNF211	-0.455066	0.00511
ZNF8	-0.325934	0.043391
NRSN2-AS1	-0.574788	0.0216278
SRXN1	0.469125	0.0404049
HSPA12B	2.06628	0.0363347
LRRN4	2.1133	0.0260598
PCSK2	0.514221	0.008134
RRBP1	0.437437	0.001177
FAM182A	-0.910924	0.0239935
EDEM2	0.445712	0.0199917
PROCR	0.785413	0.0304595
MMP24OS	0.320937	0.0453512
MYL9	1.70993	7.9e-07
RPN2	0.374502	6.091e-06
MAFB	0.908873	0.000569
PIGT	0.408972	0.003687
MMP9	1.92089	0.0263981
SULF2	0.457522	0.001223
BMP7	0.379062	0.005985
CU633967.1	-1.177	0.0443842
KCNE1B	-1.23447	0.0143467
N6AMT1	-0.488861	0.004667
URB1	0.371395	0.0005955
C21orf62	0.531739	0.042866
SLC5A3	-0.393215	0.0265192
UMODL1-AS1	-2.83085	0.009286
RSPH1	-0.867253	0.004471
AP001066.1	-0.913481	0.0270232
PTTG1IP	0.329453	0.0002001
COL18A1	0.690875	0.00125
ZNF280B	-0.518463	0.028116
C22orf15	-1.21245	0.016946
KIAA1671	0.409948	0.004105
XBP1	0.339625	0.0282855
ZNRF3	0.545448	2.881e-05
RFPL1S	-0.518696	0.0008972
LIF	1.87357	3.809e-06
SEC14L2	1.15335	2.002e-06
MYH9	1.0093	2.02e-10
H1-0	-0.483105	0.004573
PDGFB	0.984254	0.0144784
PACSIN2	0.251024	0.0216684
CRELD2	0.340583	0.0334627
ODF3B	-1.227	0.004116
ANOS1	0.358861	0.0148019
PPEF1	0.448878	0.0219099
CNKSR2	-0.335779	0.032311
NDP	-0.761753	0.015328
EFHC2	-0.924851	0.0340563
RBM3	0.348799	8.192e-05
USP51	-0.528463	0.0351055
MSN	0.698514	3.178e-05
EFNB1	-0.41868	0.009966
MAGT1	0.435441	0.002809
SRPX2	1.66723	1.512e-05
TMSB15A	-0.453953	0.0100455
BHLHB9	-0.716317	0.008982
PLP1	0.472095	0.006493
RNF128	1.61678	0.000569
HTR2C	-0.625875	0.0315143
LAMP2	0.323484	0.0298752
SMARCA1	0.30697	0.0377572
SOX3	-0.564065	0.0134147
GABRE	0.629544	0.0003455
ABCD1	0.460591	0.008894
FLNA	0.582716	0.0001396
HES5	-0.910198	0.0006459
PLEKHG5	0.349287	0.0226696
ERRFI1	0.400824	0.0116134
EPHA2	0.986622	3.34e-07
LINC01772	-0.915248	0.001677
CROCCP3	-0.427263	0.0139322
ECE1	0.736506	1.617e-06
ALPL	0.79607	2.061e-07
HSPG2	0.812936	0.0001905
LINC01355	-0.738889	0.0282381
ID3	0.776794	2.21e-05
RSRP1	-0.409785	0.005167
TENT5B	1.81889	8.272e-08
GPR3	0.940108	0.005806
RCC1	-0.372079	0.0307527
PTPRU	0.821643	6.809e-12
ZBTB8B	-0.415679	0.0207246
CFAP57	-0.851507	0.0126705
CDKN2C	-0.839145	1.899e-06
USP1	-0.322633	0.0387926
JAK1	0.319516	0.0004439
GADD45A	0.746766	1.627e-08
GNG12	0.351074	0.0239133
WLS	0.857049	1.765e-06
DEPDC1	-0.92375	8.959e-07
TTLL7	-0.389183	0.0112071
CCN1	3.31985	1.174e-39
CDC7	-0.329334	0.0490045
ARHGAP29	0.440159	0.0144135
GPSM2	-0.415216	0.005754
CSF1	0.631073	0.002415
RHOC	0.509749	0.007793
RSBN1	-0.431599	0.003375
ATP1A1	0.321228	0.0266893
AC241952.2	-0.389583	0.0182411
FAM72B	-0.886828	0.0232341
FAM72D	-1.62552	3.139e-06
TXNIP	-1.40514	1.202e-11
AC245297.4	0.483666	0.0195777
H2AC18	7.58799	0.0218105
MCL1	0.379888	0.004898
GBAP1	-0.373602	0.0392123
ARHGEF2	-0.286751	0.002024
C1orf61	-0.400188	0.002426
RGS4	1.37102	1.17e-27
NUF2	-0.595181	1.935e-05
QSOX1	0.430812	0.001661
RGS16	0.910274	3.381e-12
RGS8	0.364291	0.0134794
LAMC1	0.742778	1.029e-10
NIBAN1	0.832805	0.0272678
TRMT1L	-0.383017	0.0201253
HMCN1	0.664356	0.0001505
B3GALT2	-0.54167	0.005239
ASPM	-0.549526	0.003192
ZBTB41	-0.399761	0.007361
KIF14	-0.422526	0.0110187
UBE2T	-0.594897	2.673e-05
BTG2	0.326975	0.0337449
NUAK2	1.03974	4.137e-08
BLACAT1	0.394162	0.008756
FAM72A	-0.812575	0.0370361
SLC30A1	0.451354	0.002602
ATF3	1.28601	1.991e-11
CENPF	-0.388369	0.003592
ESRRG	-0.728003	0.008231
DUSP10	0.618533	0.0002868
OBSCN-AS1	0.422518	0.039814
CCSAP	-0.365467	0.0099
SLC35F3	0.620272	0.0484722
KIF26B	0.379702	0.006267
WDCP	-0.371938	0.039814
CENPA	-0.589668	0.0122175
CCDC121	-0.752985	0.0396913
FOSL2	1.80089	6.16e-16
ALK	1.59931	2.346e-17
LBH	0.321549	0.0316465
EFEMP1	2.00469	1.403e-11
PAPOLG	-0.447141	0.004758
OTX1	-0.611894	3.222e-05
AFTPH	-0.268848	0.0270236
TIA1	-0.326523	0.0260139
TGFA	0.816938	0.0497918
EMX1	-0.731458	0.0006754
EGR4	2.8957	0.001853
ACTG2	4.39103	2.229e-16
LOXL3	0.356378	0.0494825
HK2	-0.577286	0.003101
ATOH8	0.785817	1.877e-07
KDM3A	-0.261484	0.0109761
CYTOR	1.85617	8.959e-07
AC133644.3	0.952431	0.007877
ZNF514	-0.431294	0.007944
BUB1	-0.591463	2.954e-05
MIR4435-2HG	1.68448	1.315e-11
BCL2L11	0.475082	0.002398
ZC3H6	-0.505539	0.0004809
CKAP2L	-0.422173	0.0259711
CXCR4	0.802563	1.403e-11
ARL6IP6	-0.447974	0.006442
NR4A2	-0.91289	1.264e-05
TTC21B	-0.378939	0.0248204
SPC25	-0.8023	2.552e-06
KLHL23	-0.350755	0.0202354
COL3A1	0.715413	4.294e-06
COL5A2	0.768243	4.793e-11
SGO2	-0.502544	0.0178175
CLK1	-0.608733	2.552e-06
FAM126B	-0.353597	0.0288561
NRP2	0.438483	0.000773
FZD5	0.850415	0.0102091
FN1	1.70162	3.632e-13
IGFBP5	0.503558	4.854e-05
PTPRN	0.780366	5.399e-11
CHPF	0.493322	0.0009757
SCG2	0.750385	4.849e-05
DNER	0.392813	0.003307
HJURP	-0.633973	0.002242
GBX2	0.634638	0.0259035
BOK	0.431376	0.006875
BHLHE40	1.33596	3.555e-16
FBLN2	0.412446	0.005336
RFTN1	0.862389	1.136e-10
SGO1	-0.602645	0.0108641
GLB1	0.337053	0.0251002
CSRNP1	1.5744	4.369e-34
AC092053.4	2.11829	0.0004809
AC099329.1	4.36933	0.008771
KIF15	-0.582138	3.222e-05
CDC25A	-0.390536	0.0278708
LAMB2	0.582808	1.899e-06
KLHDC8B	0.419893	0.002941
DCAF1	-0.259714	0.0312931
KCTD6	-0.471204	0.00248
CADPS	0.386721	6.149e-06
PROS1	0.721997	0.0008557
FILIP1L	0.53839	0.0397645
CCDC80	1.06754	1.704e-09
PDIA5	0.531545	0.001486
RAB43	1.52948	1.13e-06
AMOTL2	0.53995	2.673e-05
WWTR1	0.768055	2.599e-06
IQCJ-SCHIP1	0.598771	0.0186219
SMC4	-0.416816	0.001954
TRIM59	-0.786397	9.637e-06
FNDC3B	0.5158	0.0001964
SOX2	-0.380943	0.00474
YEATS2	-0.366721	3.764e-05
LIPH	1.78293	0.001539
ETV5	0.517835	0.000181
HES1	0.829104	3.381e-12
FAM43A	0.827953	1.194e-08
MUC20-OT1	-0.44109	0.003617
TFRC	0.317364	0.0419322
RNF168	-0.377561	0.0239133
ZNF141	-0.521964	0.0003641
PROM1	0.377173	0.0347664
NCAPG	-0.500426	0.000443
RASL11B	0.850222	4.793e-11
AFP	2.5626	0.0008075
PARM1	0.438446	0.001678
CCNG2	-0.31849	0.0373754
IBSP	1.98324	1.046e-06
SPP1	1.8024	1.47e-18
LEF1	-0.325286	0.0358866
NEUROG2	-0.852407	3.632e-13
CCNA2	-0.514533	0.0002264
TRPC3	0.620795	0.0004959
SPRY1	0.425055	0.003101
PLK4	-0.567818	0.0001187
OTUD4	-0.507369	0.000414
HMGB2	-0.572663	3.809e-06
SAP30	-0.5807	0.0002527
NEIL3	-0.828269	0.001654
TENM3	0.417436	0.001716
CDH6	0.989316	4.137e-08
ADAMTS12	1.04023	4.266e-06
OSMR	1.71584	0.0205043
C6	1.25413	1.213e-05
SELENOP	0.502489	0.001815
ZNF131	-0.349343	0.0341689
ITGA2	-0.485957	0.0004831
HEXB	0.52229	0.0001947
IQGAP2	0.439534	0.031688
LINC00461	-0.366781	0.007581
ARRDC3	-0.34069	0.0263142
PCSK1	0.597408	7.611e-06
CAST	0.497581	0.0003681
PAM	0.390221	2.542e-06
DCP2	-0.531351	9.932e-05
SNCAIP	-0.617398	2.996e-06
ALDH7A1	0.231883	0.0270232
TGFBI	2.69208	7.459e-12
BRD8	-0.255171	0.0170937
KIF20A	-0.573744	8.487e-05
EGR1	3.30424	1.54e-88
HBEGF	0.780958	0.001589
PCDHGA10	0.351993	0.0127375
SPRY4	0.86428	1.383e-11
GPX3	0.518407	0.0455009
GM2A	0.339079	0.0421665
SPARC	0.808309	2.618e-05
PWWP2A	-0.308567	0.0135225
ZBED8	-1.05042	2.378e-08
HMMR	-0.60924	0.005247
SLIT3	0.696746	3.071e-05
FGF18	1.13183	0.0001086
DUSP1	0.497296	0.001051
MSX2	0.543647	0.01673
CLK4	-0.829606	2.309e-08
ZNF879	-0.625851	0.0132023
ZFP62	-0.459355	5.43e-06
IRF4	1.71156	0.002516
FOXC1	0.864624	0.002793
SNRNP48	-0.50582	0.0221885
NEDD9	1.05575	1.099e-17
EDN1	2.97948	2.276e-10
MYLIP	1.15425	4.7e-14
CDKAL1	-0.465273	0.001716
ZNF184	-0.60005	0.001034
ZSCAN9	-0.393652	0.0290244
HLA-E	0.581153	0.0135511
IER3	2.06523	8.25e-34
TCF19	-0.426574	0.014392
CDKN1A	0.390546	0.0190737
RCAN2	0.672449	1.877e-07
TNFRSF21	0.368198	0.0113159
LINC00472	0.64152	2.732e-05
PHIP	-0.342261	0.0177701
TPBG	0.518023	2.742e-05
SNHG5	-0.253112	0.0260446
CASP8AP2	-0.412744	0.008208
EPHA7	-0.390495	0.004937
NR2E1	-0.683761	0.0003635
MFSD4B	-0.872876	2.378e-08
LAMA4	0.559921	0.002493
HEY2	-0.977668	0.0002939
CCN2	3.12373	1.954e-36
PPP1R14C	1.00532	9.421e-17
RPS6KA2	0.485422	0.0002263
DACT2	2.4386	1.618e-05
SMOC2	1.50911	3.681e-05
UNCX	0.410883	0.0102396
SP4	-0.3677	0.0306034
ELMO1	0.346225	0.026093
UPP1	1.23837	3.763e-06
ZNF92	-0.475818	0.00504
TPST1	0.376199	0.0297666
GALNT17	0.70847	1.915e-09
NSUN5	0.525216	0.0107101
RSBN1L	-0.419307	0.009773
COL1A2	0.684267	1.664e-05
PON2	0.464912	0.0005305
SMURF1	0.391805	3.407e-05
FAM200A	-0.491551	0.0391406
STAG3	-0.366489	0.0376322
AC069281.2	-1.20403	0.0109934
ACHE	0.501408	0.0009365
SERPINE1	3.34267	3.214e-12
VGF	1.29326	9.478e-33
COL26A1	1.17714	8.262e-15
NAPEPLD	-0.604393	0.0001309
GPR22	-1.2591	0.0150495
FLNC	0.721427	4.974e-09
PODXL	0.540516	0.0002966
ZNF746	-0.412931	8.487e-05
ZNF775	-0.448379	0.003435
XRCC2	-0.52732	0.0107058
FAM167A	0.351304	0.0482183
CTSB	0.413969	0.001819
GFRA2	0.552469	0.000129
EGR3	2.61202	4.65e-25
STC1	0.414729	0.0201253
NEFM	0.571649	0.001359
NEFL	0.45866	0.0004171
CLU	0.525887	0.003286
ESCO2	-0.552338	0.0288737
DUSP4	0.517892	3.016e-05
PURG	-0.555399	0.001408
ADAM9	0.470182	0.0003109
PDE7A	-0.241586	0.0375798
CRH	1.14558	0.008105
CALB1	0.764339	4.23e-07
RUNX1T1	-0.491566	0.0003445
RBM12B	-0.401634	0.006391
PDP1	0.504939	0.0001339
MTERF3	-0.53669	0.0399531
SDC2	0.673751	6.771e-05
KLF10	0.453936	0.002631
BAALC	0.60109	2.162e-06
FZD6	0.620399	6.617e-05
ATAD2	-0.540078	0.0001147
TRIB1	0.399128	0.0136286
LRATD2	0.753659	5.077e-06
MYC	0.737381	9.236e-05
COL22A1	0.6023	8.591e-06
ARC	1.77763	1.024e-19
MAFA	1.29981	0.0200776
GLIS3	0.870184	4.1e-12
CNTLN	-0.685896	0.0003069
ADAMTSL1	0.780095	0.0110756
LINGO2	0.546109	0.001093
CNTNAP3	0.67103	2.552e-06
CNTNAP3B	0.40667	0.0132222
PTAR1	-0.44537	0.001818
KLF9	1.22363	0.004286
GCNT1	0.737336	0.0003026
S1PR3	0.470609	0.003192
CKS2	-0.667313	1.192e-06
TMOD1	0.801489	0.0111591
ZNF189	-0.444627	0.003592
ABCA1	0.366007	0.0208389
KLF4	1.31905	0.0001143
TNC	0.731738	1.086e-07
GSN	0.442586	0.001344
NEK6	0.567876	1.618e-05
SCAI	-0.419973	0.004446
IER5L	0.749772	1.743e-09
AL645768.1	1.88047	0.009564
NACC2	0.443074	0.001939
SAPCD2	-0.529924	0.0002734
ITIH5	0.908019	0.008374
HSPA14_1	-0.406472	0.0144721
SUV39H2	-0.372563	0.0377572
SKIDA1	-0.419859	0.0103702
MASTL	-0.38602	0.0317211
BAMBI	0.574696	0.0009368
NRP1	0.53057	6.118e-10
FZD8	-0.975699	6.74e-06
ZNF33B	-0.400348	0.010177
RET	0.913895	0.0309453
FO681492.1	-1.25904	0.004191
ERCC6	-0.367364	0.0352882
RTKN2	-0.583408	0.0001002
EGR2	4.63164	7.426e-25
DNA2	-0.555133	0.001251
TET1	-0.3966	0.0461797
PSAP	0.290957	0.0477624
ACTA2	2.40729	1.909e-21
KIF20B	-0.443136	0.008334
KIF11	-0.413899	0.003331
ENTPD1	-0.332498	0.044711
OLMALINC	-0.45128	0.0155204
SORCS1	0.361771	0.0204723
DUSP5	1.41161	4.876e-22
NHLRC2	-0.351936	0.0284505
ABLIM1	0.602538	6.523e-07
GFRA1	0.554011	0.0002467
HTRA1	0.893956	4.529e-15
ADAM12	1.26427	3.314e-06
MKI67	-0.390865	0.003485
BNIP3	-0.835527	2.576e-06
IFITM2	0.668538	0.0170607
IFITM1	0.962794	0.0008494
IFITM3	0.63837	0.006763
CTSD	0.343705	0.0147577
SMPD1	0.424642	0.004539
RRP8	-0.38787	0.0386678
NRIP3	0.824349	2.309e-08
LDHA	-0.401743	0.007877
FANCF	-0.434171	0.00503
FIBIN	0.865176	0.001248
LGR4	0.526337	0.0003902
MPPED2	-0.787089	9.104e-10
LMO2	0.362076	0.0232341
CD44	1.28602	4.53e-07
FJX1	0.397941	0.003244
STX3	0.356634	0.0456932
INCENP	-0.337043	0.0313193
AHNAK	0.737595	0.0002527
BSCL2	0.503208	9.021e-05
RCOR2	-0.47937	0.0002517
FOSL1	1.71147	0.006376
CD248	0.937563	0.0318794
NPAS4	1.54425	0.0001392
AP003419.1	7.32137	0.0239398
TPBGL	1.22068	1.361e-05
ACER3	0.262461	0.0314971
PRCP	0.408723	0.004395
PCF11	-0.473475	0.0005862
PRSS23	1.28347	2.174e-14
CHORDC1	-0.526613	0.0002412
MMP10	2.20134	2.28e-07
MMP1	5.11762	1.929e-07
MMP3	4.46616	1.585e-10
H2AX	-0.346312	0.015559
ADAMTS15	0.998988	7.672e-05
KCNA1	1.39386	5.559e-09
CD9	0.521645	0.001088
TNFRSF1A	0.802056	2.261e-05
CDCA3	-0.51422	0.010177
A2M	1.12062	0.001071
CDKN1B	-0.492826	0.0002561
SOX5	-0.467326	0.0004269
BCAT1	0.698582	1.996e-08
RESF1	-0.365911	0.0208229
SLC2A13	0.748086	1.973e-07
PDZRN4	-0.713955	0.002797
GXYLT1	-0.378528	0.0260446
TROAP	-0.52803	0.003296
RACGAP1	-0.493649	0.0003024
NR4A1	0.512044	0.0134147
LRP1	0.289851	0.0490045
MBD6	-0.42268	0.003991
ZFC3H1	-0.488877	3.003e-07
THAP2	-0.472094	0.007343
DUSP6	1.33353	1.262e-31
ELK3	0.864908	0.0001587
NEDD1	-0.365226	0.0322039
TMPO	-0.336349	0.0193062
ASCL1	-0.931112	7.665e-14
HCFC2	-0.631186	0.0002319
BTBD11	0.480851	0.004898
RPH3A	0.827204	1.057e-05
HRK	0.554278	0.001819
ZCCHC8	-0.376014	0.0312931
TMEM132C	0.808936	4.793e-11
TMEM132D	0.89599	4.289e-10
GALNT9	0.624222	1.085e-05
ZNF891	-0.460691	0.006309
N4BP2L2	-0.23	0.0388123
EXOSC8	-0.446339	0.007241
SPRY2	0.693848	3.426e-07
GPR180	-0.386906	0.0466849
COL4A1	0.92691	3.426e-07
MMP14	0.781662	1.298e-06
LRP10	0.485953	0.00025
FOXG1	-0.549189	7.276e-06
G2E3	-0.402824	0.0121043
KLHL28	-0.41534	0.009376
MIS18BP1	-0.537157	0.003173
AL627171.4	-2.38967	8.672e-09
DLGAP5	-0.481877	0.000683
SIPA1L1	0.398862	6.74e-06
ELMSAN1	0.580397	1.048e-05
FOS	2.48323	9.782e-84
IRF2BPL	0.525695	1.988e-05
FBLN5	0.854584	1.558e-05
SERPINA3	1.4697	3.321e-06
ARHGAP11A	-0.540864	0.0001081
BUB1B	-0.417027	0.00498
PAK6	0.344328	0.0307282
KNL1	-0.604448	5.437e-06
OIP5-AS1	-0.587308	1.617e-06
AC087721.2	1.54443	0.0293189
NUSAP1	-0.589793	3.048e-06
CEP152	-0.537544	0.0121591
SHC4	0.841321	6.814e-08
GABPB1-AS1	-0.353265	0.0186757
ALDH1A2	1.91948	1.357e-06
ITGA11	2.17409	0.0001343
KIF23	-0.477575	0.008073
ISLR	0.660564	0.002178
ADAMTS7	0.331374	0.0272731
ARNT2	0.233311	0.022019
CSPG4P12	-0.545468	0.001408
TICRR	-0.414644	0.0130689
CCNF	-0.41679	0.007742
TNFRSF12A	1.56689	5.498e-08
TFAP4	-0.539438	0.001678
VASN	0.97767	9.775e-09
GPRC5B	0.467554	0.000413
SMG1P1	-0.544809	0.0391406
PLK1	-0.466865	0.001161
HS3ST4	0.487548	0.003965
KIF22	-0.436148	0.002098
ZNF785	-0.604493	3.194e-05
ZNF646	-0.294956	0.00869
N4BP1	-0.232293	0.0472744
CBLN1	0.550763	4.854e-05
SALL1	-0.676788	6.866e-08
MMP2	1.0195	4.1e-12
AMFR	0.240156	0.0276036
PLA2G15	0.367427	0.0332644
NQO1	0.427286	0.006102
CLEC18B	1.32995	4.871e-06
SLC43A2	0.40832	0.005039
MIR22HG	1.20895	6.866e-08
ZNF594	-0.56998	0.0008118
WSCD1	-0.215125	0.0341033
PIMREG	-0.406009	0.0485792
PHF23	-0.319206	0.0455009
PER1	0.391793	0.009349
CFAP52	-0.874519	0.0339459
DNAH9	-0.625101	0.01124
PMP22	0.780556	1.167e-05
ZNF286A	-0.381295	0.009567
RASD1	1.23582	1.545e-20
FOXO3B	-0.360706	0.031119
SPAG5	-0.353264	0.0219259
SUZ12P1	-0.385752	0.0233044
CRLF3	-0.454781	0.020132
CCL2	2.23937	2.857e-17
TOP2A	-0.527217	0.001414
P3H4	0.343268	0.031119
FKBP10	0.400947	0.003227
STAT3	0.632359	1.669e-07
NAGLU	0.55541	0.002529
ETV4	0.883394	3.285e-12
DUSP3	0.289459	0.003928
GRN	0.498774	9.748e-05
DBF4B	-0.508444	0.0221547
GJC1	-0.38531	0.009293
GFAP	0.899618	0.0002657
C1QL1	0.31732	0.0453512
LINC02210	-0.308911	0.004095
COL1A1	1.92755	2.851e-07
AC015813.2	-0.552137	0.0333348
VMP1	0.936455	2.734e-15
BRIP1	-0.531628	0.0174741
MRC2	0.643642	5.356e-08
CACNG5	1.00347	5.359e-17
WIPI1	0.740349	0.001323
H3-3B	0.324744	0.0227689
TMC6	0.59667	0.0483811
SOCS3	1.89726	2.732e-13
LGALS3BP	0.549006	0.008956
CBX2	-0.330299	0.0327415
METRNL	0.384831	0.0127375
NDC80	-0.512576	0.001223
EMILIN2	1.91725	1.831e-17
MYL12A	0.900581	5.93e-06
MYL12B	0.255926	0.008502
EPB41L3	0.397792	0.003696
LAMA1	0.832033	1.256e-08
RAB31	0.610499	3.306e-05
ZNF519	-0.414307	0.0115391
DSC2	0.704079	0.0279592
ZNF397	-0.403365	1.935e-05
SMAD7	0.675379	2.01e-06
ST8SIA3	0.493547	0.001886
ALPK2	1.73415	9.777e-08
SERPINB8	1.31593	4.24e-05
ARID3A	-0.382575	0.0320773
CNN2	0.676719	9.775e-09
GADD45B	2.43153	1.283e-17
ICAM5	0.536495	0.019976
SLC44A2	0.343416	0.0001317
SPC24	-0.43845	0.007232
JUNB	1.49319	1.366e-12
IER2	1.08375	1.383e-11
YJEFN3	-0.519196	0.0396913
ZNF431	-0.36161	0.0270232
ZNF493	-0.372389	0.0243319
AC092279.1	-0.542254	0.0004185
RHPN2	0.616969	0.001251
ZFP14	-0.505455	0.0006633
ZNF540	-0.555188	0.0292852
ZNF571	-0.69011	0.009673
ZNF607	-0.50109	0.0199601
ZFP36	1.86624	3.371e-09
ZNF780B	-0.443182	0.008962
POU2F2	-0.428598	0.005928
ZNF230	-0.796205	0.008678
AC021092.2	-0.775921	0.002738
FOSB	2.17793	2.19e-06
NUCB1	0.299534	0.0482859
ZNF615	-0.61609	0.001554
ZNF616	-0.59818	0.0001081
ZNF836	-0.535361	0.011421
MYADM	0.547393	0.007343
ZNF628	0.711396	7.844e-06
ZNF749	-0.574326	0.0381963
ZNF550	-0.530626	0.003286
ZNF586	-0.468647	0.0333535
ZNF587	-0.277999	0.0121043
SIRPA	0.442767	0.004395
MCM8	-0.376192	0.032311
JAG1	0.751159	3.498e-10
RIN2	0.608747	4.906e-05
GINS1	-0.448677	0.0219259
ID1	0.908083	1.12e-13
TPX2	-0.378542	0.007581
FAM83D	-0.551787	0.0123913
ADA	0.740504	0.002134
UBE2C	-0.431355	0.003227
AL157838.1	-2.20047	0.0147577
FAM210B	0.331649	0.032311
AURKA	-0.517971	0.0231823
PMEPA1	0.690324	0.009317
CDH4	0.330637	0.0237175
LAMA5	0.575473	0.032083
SIK1B	0.748258	1.357e-09
CYYR1	-0.404796	0.0482089
SMIM11A	-0.703809	0.0416564
RUNX1	2.07075	8.959e-07
B3GALT5-AS1	0.815082	0.0260139
PCP4	0.474805	0.0368045
SIK1	1.078	0.003318
COL6A1	0.314658	0.02912
C21orf58	-0.642566	3.726e-05
S100B	0.783345	2.1e-05
IL17RA	0.469879	0.0327415
CLDN5	-1.19619	0.0119769
SCARF2	0.602783	0.013015
ZNF70	-0.379979	0.0351798
MIAT	-0.358596	0.008839
KREMEN1	0.543004	0.0001374
TCN2	0.514816	0.004571
TIMP3	0.907176	8.007e-08
RASD2	0.738491	1.444e-05
APOL4	0.834881	1.473e-05
C1QTNF6	0.952605	3.784e-07
CDC42EP1	0.991341	0.0002937
LGALS1	0.938294	0.009293
MAFF	1.3642	2.547e-11
MCHR1	0.859305	0.0193406
TOB2	-0.562689	1.805e-05
GTSE1	-0.477093	0.001355
GYG2	0.594175	0.004098
ARSD	0.53671	0.0001665
MXRA5	1.28371	6.188e-09
HEPH	0.434823	0.002242
GDPD2	0.488478	0.0136286
DLG3	-0.23832	0.0334627
NHSL2	0.693346	0.0367796
POU3F4	-0.411693	0.0227822
TMSB15B_2	-0.396276	0.0251397
COL4A6	0.40808	0.0355009
IL13RA1	0.879888	2.155e-05
MCTS1	-0.315309	0.0487634
INTS6L	-0.349937	0.001157
ARHGEF6	0.409323	0.007813
ZNF275	0.290059	0.009244
MECP2	-0.210984	0.0417999
SPRY3	-0.535295	0.0404049

## Sheet: 4 Day Unique
Unique 4 Day Chronic Differentially Expressed Genes
	4 Day
Name	Log2fold change	FDR p-value
ESPN	0.511363	0.0241078
AL121992.1	-1.92336	0.0377775
MUL1	0.3829	0.0266012
MAP3K6	0.521017	0.0377775
PHACTR4	-0.27329	0.0113154
SNRNP40	-0.282117	0.0299031
TSSK3	-1.9479	0.001742
CLSPN	-0.511391	0.00198
RAD54L	-0.540926	0.038782
AC118549.1	-0.261458	0.0351046
DNAJB4	-0.445699	0.0483594
RNPC3	-0.361094	0.0402514
TENT5C	0.845767	0.0371107
NBPF10	0.382451	0.0175286
PRPF3	-0.354205	0.0283529
GOLPH3L	-0.413727	0.0212225
EFNA4	-0.609351	0.0372345
CLK2	-0.433746	0.003727
FCRL3	1.36101	0.0468276
HSD17B7	-0.408699	0.0260524
UCK2	-0.327721	0.0428086
POU2F1	0.341805	0.0240521
RNF2	-0.359003	0.025919
NVL	-0.388007	0.0004661
IBA57	0.432003	0.008081
OBSCN	0.334201	0.0286662
AGT	1.37233	0.0305826
COA6	-0.435034	0.0158321
TBCE_2	1.05193	0.0495516
EXO1	-0.504639	0.0182428
RHOB	0.410832	0.003805
SOCS5	-0.379426	0.0441774
PPP4R3B	-0.324672	0.0372345
FBXO48	-0.913379	0.0365041
KRCC1	-0.605107	0.0120055
AC092645.2	-1.0243	0.0322235
MGAT5	0.38352	0.007621
LRP1B	0.326354	0.0390369
NEUROD1	-0.497895	0.0219986
NUP35	-0.626961	0.0137442
PLCL1	0.557673	0.003245
FZD7	0.341295	0.0397033
UNC80	0.466331	0.006355
RPE	-0.365612	0.04735
THUMPD3-AS1	0.357887	0.0440404
PLCD1	0.659388	0.0160593
TCAIM	-0.373457	0.0361816
CACNA2D2	0.326554	0.0428327
CCDC66	-0.432328	0.0170676
ARL13B	-0.508756	0.01544
ZBTB11	-0.444411	0.007417
CIP2A	-0.573884	0.0114568
RUVBL1	-0.265137	0.0252231
PLXND1	0.590679	0.020639
NCK1	-0.491731	0.005872
P2RY1	1.06794	0.00339
PLD1	0.806599	0.0140557
DGKG	0.797933	0.0109628
PIGZ	0.816577	0.0251895
FAM200B	-0.40427	0.0145498
GABRA2	0.405382	0.00935
GABRB1	0.882078	0.031467
ADAMTS3	0.461609	0.0460801
ANKRD17	-0.313971	0.040816
FRAS1	0.429622	0.003676
BBS7	-0.381022	0.0396805
BBS12	-0.638841	0.021548
ABHD18	-0.441634	0.0488049
SMARCA5	-0.238165	0.0191384
MMAA	-0.533951	0.0213294
AC021087.5	1.5265	0.001957
MBLAC2	-0.6107	0.009922
EFNA5	0.359578	0.049307
LMNB1	-0.412846	0.003675
RAD50	-0.407249	0.0119405
STING1	0.802144	0.0427328
ARHGAP26	0.429614	0.020802
RBM27	-0.355899	0.037854
PPARGC1B	0.493464	0.0307503
ADRA1B	-1.26872	0.007139
SPDL1	-0.478134	0.004634
DOK3	-0.957449	0.0388762
AC139795.1	-0.864134	0.0283529
NUP153	-0.349491	0.0250736
STK19	0.385635	0.0323447
C4B	0.678639	0.0428165
TNXB	0.575794	0.0446236
SRPK1	-0.246269	0.0335142
PHF3	-0.318216	0.0449091
LCA5	-0.584378	0.003727
GABRR2	-2.4621	0.0487055
NDUFAF4	-0.469117	0.0480035
TBPL1	-0.644753	5.084e-05
SGK1	0.461121	0.0141562
ARFGEF3	0.354741	0.0287307
PPIL4	-0.374386	0.0386282
ADCY1	0.354493	0.0141662
ZNF273	-0.546827	0.0262709
ZNF117	-0.320999	0.0463639
SPDYE5	-1.28832	0.0110341
DBF4	-0.493351	0.0156633
RBM48	-0.5201	0.0145498
STAG3L5P-PVRIG2P-PILRB	-0.567616	0.0254786
UPK3BL2	-1.37712	0.005026
RELN	0.299699	0.0469195
GCC1	0.36318	0.0447868
CNOT4	-0.359696	0.0293145
EZH2	-0.427066	0.003676
ZNF786	-0.450975	0.022225
MCPH1	-0.446938	0.00833
ERI1	-0.482678	0.0111126
LPL	0.623034	0.0135043
SNTG1	0.741963	0.0464744
PXDNL	0.7931	0.0141562
TNFRSF11B	0.771353	0.0333458
TAF2	-0.27984	0.0296932
LYNX1	0.617046	0.0237746
LY6H	0.379917	0.0367108
ZNF252P	-0.361624	0.0481206
ERMP1	0.388671	0.0466216
MELK	-0.428228	0.0309126
EXOSC3	-0.584561	0.001949
BMS1P13	2.68084	0.0183627
RMI1	-0.566145	0.006498
MRPL50	-0.444376	0.0134119
PTPN3	0.660683	0.0135169
LHX2	-0.336253	0.0248674
NR6A1	0.573759	0.002234
SLC25A25	0.341997	0.0395738
GPR107	0.224842	0.0354533
NTNG2	0.33521	0.0483594
MRPS2	0.257525	0.0461059
MCM10	-0.569755	0.0008917
C1QL3	0.456385	0.0410495
GPR158	0.647672	0.0103352
ZNF485	-0.984927	0.0287273
DEPP1	0.731956	0.0393812
FAM13C	-0.425875	0.0131876
STOX1	-0.549141	0.0272971
AL731563.4	-1.30305	0.046573
SLIT1	0.355044	0.0136947
OGA	0.301466	0.0488049
PCGF6	0.550724	0.0322024
NKX6-2	3.46184	0.0128189
CD82	0.486455	0.005147
WDR74	-0.412261	0.0312666
SLC3A2	0.309268	0.047222
SPINDOC	-0.418946	0.006309
STIP1	-0.223759	0.0335142
PPP2R5B	0.366651	0.0158707
PACS1	0.213354	0.0476568
ZDHHC24	0.375183	0.0306654
POLD3	-0.476547	0.00359
CAPN5	0.277737	0.0184345
JRKL	-0.519231	0.0452237
SLN	0.775511	0.0469195
NPAT	-0.505709	0.003363
NCAM1-AS1	0.623272	0.0460303
ZW10	-0.451732	0.01753
BUD13	-0.374076	0.0499568
NCAPD3	-0.435006	0.006375
NOP2	-0.521619	0.0464366
AC009533.1	-0.731665	0.0169017
GABARAPL1	0.335299	0.0008431
DDN	0.570929	0.0157147
ITGA7	0.411078	0.0191384
AC009779.3	-0.938921	0.0287273
HMGA2	-0.642363	0.0158321
MDM1	-0.353461	0.0440404
LGR5	1.12887	0.0170676
BBS10	-0.385131	0.0460801
FICD	0.712501	0.005001
RSRC2	-0.319976	0.0406537
SKA3	-0.782504	0.0002006
FGF9	-0.590744	0.0249744
HMGB1	-0.329584	0.0250736
CKAP2	-0.343183	0.0279905
ABCC4	0.393424	0.0136348
NALCN	0.423023	0.0465213
FAM155A	0.269942	0.0274512
IRS2	0.3263	0.0456632
LRFN5	0.448523	0.039499
C14orf28	-1.0192	0.003612
SYNJ2BP	-0.291799	0.0172217
SERPINA5	1.21013	0.007592
TEDC1	-0.447045	0.0487872
AC090983.2	-3.65236	0.0121629
WDR76	-0.566554	0.0297676
LEO1	-0.450194	0.0416946
SLTM	-0.330906	0.0335996
SNX1	-0.241571	0.0377775
HEXA	0.334574	0.0385117
AKAP13	0.229512	0.0294965
BLM	-0.598639	0.0161787
CLCN7	0.315221	0.0483594
SYNGR3	0.38273	0.0319891
GRIN2A	0.707571	0.0212275
CCP110	-0.369602	0.0165201
AC009107.2	1.79146	0.0275173
NDRG4	0.253369	0.0118958
HAS3	0.465237	0.006422
AC009022.1	0.403756	0.0405353
C16orf46	-1.49247	0.0372718
USP10	-0.288638	0.005573
FOXF1	1.65809	0.0145911
MAP1LC3B	0.225023	0.0330593
ZC3H18	-0.378103	0.0132095
SPATA2L	0.482082	0.0321369
AURKB	-0.548206	0.0236516
TMEM97	-0.352383	0.0309126
TRAF4	0.344116	0.026538
PHF12	-0.248208	0.0262965
EIF1	0.329773	0.0253608
ARL4D	0.456329	0.0372718
KIF18B	-0.484228	0.00273
HEXIM1	0.445834	0.003612
SCRN2	0.440103	0.0229836
SPOP	-0.246921	0.0399576
SRSF1	-0.327547	0.0287273
AC099850.2	1.661	0.01349
TUBD1	-0.968448	0.007325
KPNA2	-0.354934	0.01544
C17orf80	-0.432525	0.008643
BTBD17	0.327651	0.047222
GRIN2C	1.0676	0.0319017
TSEN54	-0.595473	0.005906
GAA	0.498903	0.008298
SLC26A11	0.384472	0.049226
RNF213	0.31252	0.0492837
AC139099.1	2.27944	0.0287273
DTNA	0.34465	0.0282174
SMAD4	-0.230714	0.0411455
DCC	0.311769	0.0420706
UHRF1	-0.345148	0.0312666
SAFB2	-0.3666	0.01544
DNMT1	-0.247166	0.01612
ICAM1	1.44692	0.0398933
ZGLP1	-0.869289	0.0316775
KRI1	-0.428612	0.0113184
GDF1	-2.56731	0.007621
ZNF253	-0.352869	0.0376879
ZNF626	-0.474074	0.0402514
ZNF714	-0.326495	0.0470882
GPATCH1	-0.4294	0.0324087
SCN1B	1.0557	0.0221857
ZNF570	-0.455267	0.009514
AC020929.1	0.368226	0.0276933
CA11	0.396641	0.012848
HSD17B14	0.578924	0.0170676
TEAD2	-0.333352	0.0368862
AC011468.2	-2.89996	0.014097
LZTS3	0.327464	0.001236
ADRA1D	1.69802	0.0195713
MGME1	-0.711329	0.0003612
TGIF2	-0.524865	0.007878
VSTM2L	0.38044	0.0141562
TOP1	-0.355066	0.0159062
CEBPB	0.571703	0.0319891
ZFP64	-0.326268	0.009378
ZNF217	-0.443285	0.004485
GART	-0.255351	0.0251895
CHAF1B	-0.394807	0.0408041
ABCG1	0.410945	0.0198573
TUBA8	-1.72346	0.0471453
ADORA2A-AS1	-1.68904	0.0423063
CCDC117	-0.385537	0.0292969
HMOX1	0.693973	0.0374699
PANX2	0.38959	0.0393812
CD99	0.317355	0.0426315
FANCB	-0.738696	0.0380949
PIR	0.400339	0.0279905
UXT-AS1	-1.62855	0.0299031
GNL3L	-0.417163	0.007745
KIF4A	-0.348809	0.0371351
ERCC6L	-0.707596	0.0121819
JPX	-0.32756	0.0449767
PHF6	-0.325957	0.0317227
PLEKHG5	0.335122	0.0386282
EPHA2	0.702759	0.001414
IGSF21	0.356922	0.0335996
ECE1	0.408416	0.0337551
ALPL	0.737347	5.93e-06
HSPG2	0.594699	0.0174739
ZBTB40	-0.415179	0.0001032
ZNF436	0.488029	0.0006017
ID3	1.14912	1.341e-11
RSRP1	-0.391421	0.0123673
CEP85	-0.410476	0.0136348
TENT5B	1.59594	1.263e-05
GPR3	0.825166	0.0299617
PTPRU	0.454924	0.001579
PUM1	-0.229316	0.027509
ZMYM4	-0.237524	0.0225156
HPCAL4	0.3997	0.0114117
FOXO6	-0.681538	0.0001559
CFAP57	-0.7353	0.0490852
PIK3R3	-0.360255	0.0145498
CDKN2C	-0.527925	0.0103732
TUT4	-0.258248	0.0160593
JUN	0.563501	1.016e-05
HOOK1	0.425814	0.0154572
USP1	-0.333676	0.038309
JAK1	0.247173	0.0170676
GADD45A	0.725487	1.35e-07
GNG12	0.353559	0.0287307
WLS	0.486585	0.027875
DEPDC1	-0.73239	0.0003453
TTLL7	-0.462566	0.002402
CCN1	2.1778	4.77e-16
CDC7	-0.412508	0.0113524
ARHGAP29	0.540687	0.001974
TRMT13	-0.593856	0.0236516
GPSM2	-0.363447	0.0276933
CSF1	0.637092	0.003381
RSBN1	-0.483693	0.001198
ATP1A1	0.310915	0.0409537
FAM72B	-1.15087	0.002989
FAM72D	-1.08989	0.005278
TXNIP	-0.713443	0.004816
MCL1	0.324331	0.0295303
SNX27	-0.35761	0.0182138
GBAP1	-0.588685	0.0004282
ARHGEF2	-0.421914	1.396e-06
C1orf61	-0.330312	0.0248458
ETV3	0.550261	0.0001389
KCNJ10	-0.853733	0.0163408
RGS4	1.05124	2.892e-15
NUF2	-0.42855	0.007338
C1orf112	-0.735584	0.00117
BRINP2	0.515368	0.0003812
QSOX1	0.404447	0.005703
RGS16	1.03461	1.259e-15
RGS8	0.465419	0.0009604
LAMC1	0.429145	0.001654
NIBAN1	0.84668	0.0311544
TRMT1L	-0.566164	0.0002275
IVNS1ABP	-0.394189	0.004677
RGS2	0.580388	5.048e-05
B3GALT2	-0.430653	0.0492483
ASPM	-0.509945	0.010616
ZBTB41	-0.41277	0.007745
KIF14	-0.422165	0.0158128
UBE2T	-0.428711	0.008293
ADORA1	-0.397683	0.0137442
BTG2	0.637965	8.139e-07
NUAK2	0.809336	0.0001075
DYRK3	-0.443094	0.003141
SLC30A1	0.666396	1.491e-06
ATF3	1.20208	1.485e-09
NSL1	-0.353981	0.002489
CENPF	-0.308796	0.0401333
ESRRG	-0.72981	0.0118181
DUSP10	0.472859	0.0171471
TAF1A	-0.598567	0.0321731
OBSCN-AS1	0.443522	0.0370695
RHOU	0.371305	0.0110877
URB2	-0.387075	0.035671
AL160408.2	1.80219	0.0216199
KIF26B	0.397851	0.00543
KCNF1	0.551915	0.0240521
VSNL1	-0.705752	0.0170676
WDCP	-0.43175	0.0174203
CENPA	-0.630898	0.009494
CCDC121	-0.959257	0.008599
FOSL2	1.23396	5.845e-07
ALK	0.799712	0.0005435
LBH	0.476103	0.0004386
EFEMP1	0.962181	0.0113487
PAPOLG	-0.617045	5.606e-05
KIAA1841	-0.37722	0.0330574
OTX1	-0.6735	8.32e-06
AFTPH	-0.348059	0.003325
TIA1	-0.337494	0.0252611
TGFA	1.03612	0.00882
EGR4	2.91581	0.002721
ACTG2	2.65376	1.619e-05
LOXL3	0.383561	0.037854
ATOH8	1.03528	5.307e-13
KDM3A	-0.251623	0.0212145
CYTOR	1.09723	0.0226928
AC133644.3	0.808327	0.0449767
EIF2AK3	0.457125	2.999e-05
ZNF514	-0.368097	0.0402559
ARID5A	0.916916	6.39e-05
REV1	-0.342831	0.0403069
TBC1D8	-0.715796	0.006983
BUB1	-0.456097	0.004155
MIR4435-2HG	0.897281	0.003805
BCL2L11	0.441302	0.009132
ZC3H8	-0.387397	0.0287273
ZC3H6	-0.428238	0.007446
CKAP2L	-0.474911	0.0130497
INSIG2	-0.439543	0.0137442
INHBB	1.40966	0.0008501
CXCR4	0.608707	2.975e-06
ARL6IP6	-0.399864	0.0261736
NR4A2	-0.574387	0.0185045
SPC25	-0.499569	0.0118958
KLHL23	-0.476566	0.000819
ITPRID2	0.373345	0.0139297
COL3A1	0.77602	8.593e-07
COL5A2	0.643719	2.589e-07
TMEFF2	0.351351	0.0449091
SGO2	-0.502094	0.0236516
CLK1	-0.431317	0.003501
ORC2	-0.439788	0.0145911
FAM126B	-0.449633	0.004239
NRP2	0.547312	1.571e-05
FZD5	0.840941	0.0156633
FN1	0.976596	0.0003345
IGFBP5	0.542063	1.571e-05
USP37	-0.504633	0.001965
PTPRN	0.602999	3.567e-06
CHPF	0.536639	0.0003832
SCG2	0.454154	0.0444781
DNER	0.469306	0.0003605
ITM2C	0.474168	0.0003671
NPPC	1.75188	0.0132783
HJURP	-0.52372	0.0237283
GBX2	0.673426	0.0202812
SNED1	0.807667	0.0302255
BOK	0.364443	0.0409788
BHLHE40	1.27024	3.347e-14
FBLN2	0.613701	6.691e-06
WNT7A	-1.04449	2.53e-05
FGD5	0.702837	0.018372
RFTN1	0.767883	5.455e-08
KCNH8	0.455695	0.0133864
SGO1	-0.593954	0.0174535
GLB1	0.365276	0.0161406
CSRNP1	1.10144	1.198e-15
AC092053.4	1.78009	0.0103352
ENTPD3	1.05237	0.0165201
AC099329.1	3.83835	0.035671
KIF15	-0.449502	0.00429
CDC25A	-0.385333	0.0397033
LAMB2	0.410774	0.003492
KLHDC8B	0.365256	0.0183627
DCAF1	-0.423806	0.0001089
KCTD6	-0.447992	0.007398
FAM107A	0.566713	1.696e-05
PTPRG	0.272927	0.005493
CADPS	0.212587	0.049307
SYNPR	0.637712	0.009446
FRMD4B	-0.411815	0.008072
PPP4R2	-0.358238	0.0227876
PROS1	0.547957	0.0292969
FILIP1L	0.692435	0.005446
CCDC80	0.717978	0.0004269
GTF2E1	-0.526845	0.004897
PDIA5	0.576099	0.0007264
RAB43	1.39084	3.111e-05
TMCC1-AS1	-0.826751	0.006648
PIK3R4	-0.370135	0.047222
AMOTL2	0.695545	2.288e-08
WWTR1	0.454119	0.0249744
IQCJ-SCHIP1	0.601784	0.0238929
SMC4	-0.43129	0.001957
TRIM59	-0.650704	0.0007732
SERPINI1	-0.379224	0.037393
FNDC3B	0.355549	0.0307503
SOX2	-0.448499	0.0007669
YEATS2	-0.508246	3.063e-09
LIPH	1.60702	0.00935
ETV5	0.494956	0.0006951
HES1	0.898067	3.567e-14
FAM43A	1.05761	3.567e-14
MUC20-OT1	-0.473275	0.002431
SDHAP1	-0.651185	0.00603
TFRC	0.398279	0.00788
RNF168	-0.368033	0.0372718
ZNF141	-0.370248	0.0297676
NCAPG	-0.458025	0.002795
RELL1	0.535953	0.0124279
BEND4	-0.55647	0.001683
RASL11B	0.687452	9.884e-07
KIT	-0.423635	0.008933
PARM1	0.542011	6.587e-05
CCNG2	-0.318434	0.0457356
PRDM8	-0.691783	0.0110906
BMP3	1.25717	0.008969
IBSP	1.69602	0.0001335
SPP1	1.76152	2.573e-17
LEF1	-0.647148	9.884e-07
AC126283.2	1.01944	0.0142263
NEUROG2	-0.399645	0.005703
CAMK2D	0.267579	0.009133
CCNA2	-0.509475	0.0004731
TRPC3	0.546363	0.005708
SPRY1	0.511126	0.0002866
ANKRD50	-0.35825	0.0181076
PLK4	-0.362852	0.0394704
SETD7	-0.809843	0.001607
OTUD4	-0.633907	8.53e-06
NR3C2	0.786004	0.0003612
KLHL2	-0.361559	0.0444781
MSMO1	-0.562987	1.176e-05
HMGB2	-0.340918	0.0235442
SAP30	-0.556243	0.0009583
NEIL3	-0.903728	0.000919
TENM3	0.31105	0.0428998
CDKN2AIP	0.411291	0.0174203
CASP3	0.524661	0.0001089
ADCY2	0.478445	0.0009583
ANKRD33B	0.629245	0.0006104
CDH6	0.664278	0.001359
NPR3	-0.894452	0.006032
ADAMTS12	0.605134	0.0307503
C6	1.43705	4.978e-07
SELENOP	0.45945	0.008877
ZNF131	-0.477255	0.00231
ITGA2	-0.721556	5.271e-08
FST	-1.29267	0.0124454
IL6ST	0.246073	0.0262401
HEXB	0.351589	0.0369799
POLK	-0.390679	0.0401032
IQGAP2	0.496606	0.0146579
LINC00461	-0.349181	0.0162405
ARRDC3	-0.564868	3.607e-05
PCSK1	0.605989	1.086e-05
PAM	0.39372	4.153e-06
DCP2	-0.512789	0.0003538
SNCAIP	-0.507344	0.0004196
ALDH7A1	0.227477	0.0390235
MARCHF3	-0.884253	0.001497
FNIP1	0.347835	0.0468276
TGFBI	1.25387	0.0126481
BRD8	-0.315421	0.002608
KIF20A	-0.624293	3.025e-05
EGR1	2.9048	6.165e-68
HBEGF	0.616781	0.0300883
PCDHGA10	0.315474	0.0390369
SPRY4	0.816653	6.439e-10
GM2A	0.345435	0.045937
SPARC	0.525088	0.0217099
PWWP2A	-0.292395	0.0297479
ZBED8	-1.02955	1.764e-07
GABRB2	0.523657	0.01544
HMMR	-0.601517	0.009227
MAT2B	-0.485734	0.0108045
SLIT3	0.655241	0.0002006
FGF18	0.796578	0.0248674
DUSP1	0.665178	4.154e-06
MSX2	0.497447	0.0419501
CLK4	-0.522901	0.002079
ZNF879	-0.637897	0.0161004
ZFP62	-0.551457	6.448e-08
IRF4	2.10298	0.0001016
FOXC1	0.675021	0.044064
SNRNP48	-0.535265	0.0191384
NEDD9	0.681221	9.026e-07
EDN1	1.4404	0.0246874
MYLIP	1.23273	1.048e-15
RBM24	0.646328	0.007889
CDKAL1	-0.476856	0.00207
ZNF184	-0.464586	0.0250736
ZSCAN9	-0.388154	0.0414017
HLA-E	0.65842	0.005176
IER3	0.973332	8.921e-07
TCF19	-0.406288	0.0295234
STK38	-0.306087	0.0120697
CDKN1A	0.486147	0.002402
PIM1	0.370245	0.0376459
POLH	-0.403764	0.0163285
RCAN2	0.580945	2.718e-05
TNFRSF21	0.369634	0.0146579
RAB23	-0.369746	0.0464366
OGFRL1	0.51795	0.002417
LINC00472	0.402717	0.0335996
FILIP1	0.593088	0.0146579
PHIP	-0.33733	0.025448
TPBG	0.35398	0.014509
CEP162	-0.599392	0.0002416
SNHG5	-0.245702	0.041251
CASP8AP2	-0.494478	0.001461
EPHA7	-0.516696	0.000102
KLHL32	-1.02097	0.0003629
MMS22L	-0.466428	0.0414017
BVES	0.530271	0.027509
NR2E1	-0.584718	0.005446
MFSD4B	-0.832702	4.108e-07
LAMA4	0.648471	0.0004282
TRDN	2.79288	0.0283593
HEY2	-0.691362	0.0248701
CCN2	1.68178	7.814e-10
UST	0.555867	0.0004449
PPP1R14C	0.554241	0.000102
RPS6KA2	0.313158	0.0491299
DACT2	2.29406	0.0001115
SMOC2	1.10774	0.009132
GPER1	1.258	0.0190214
UNCX	0.371375	0.0329766
FAM220A	-3.63532	0.0103155
SP4	-0.418017	0.0145911
RAPGEF5	-0.574876	0.00603
FAM126A	-0.535984	8.398e-05
TRA2A	-0.387997	0.0111843
MPP6	0.342398	0.0332777
UPP1	0.846003	0.007842
ZNF92	-0.412236	0.027509
TPST1	0.394105	0.0272073
GALNT17	0.478286	0.000363
NSUN5	0.480624	0.0324087
BAZ1B	-0.321836	0.0005439
RSBN1L	-0.583314	0.0001559
PHTF2	-0.363074	0.0339255
COL1A2	0.733356	5.399e-06
PON2	0.418597	0.003895
TMEM130	0.377774	0.0196479
SMURF1	0.23523	0.0462005
FAM200A	-0.607191	0.0103435
ZNF655	-0.348389	0.0009956
STAG3	-0.41248	0.0208991
AC069281.2	-1.7662	0.0001581
ACHE	0.503671	0.001478
SERPINE1	1.42967	0.0251895
VGF	1.05106	7.137e-21
COL26A1	0.571301	0.002089
NAPEPLD	-0.602513	0.0002798
PUS7	-0.630267	0.0161406
GPR22	-1.50001	0.006375
FLNC	0.452496	0.001851
PODXL	0.542834	0.0004449
ZNF777	0.259023	0.049226
ZNF746	-0.266094	0.0337551
ZNF775	-0.353105	0.042212
XRCC2	-0.766987	9.249e-05
PTPRN2	0.37006	0.0145048
FAM167A	0.457943	0.006643
FDFT1	-0.326316	0.0296698
CTSB	0.452461	0.00076
AC145124.1	0.808592	0.007446
DLC1	0.747682	0.001965
GFRA2	0.432552	0.008519
EGR3	1.86145	1.199e-11
NEFM	0.428329	0.0372345
NEFL	0.39348	0.005839
PTK2B	0.471993	0.006648
CLU	0.507115	0.007446
ESCO2	-0.62005	0.0161189
DUSP4	0.393914	0.005081
CEBPD	1.11963	0.00833
PDE7A	-0.283933	0.0142242
PREX2	-0.381649	0.0283114
JPH1	-0.787327	0.0279905
ZC2HC1A	-0.477606	0.002342
PAG1	-0.393754	0.041437
RBM12B	-0.349047	0.0308939
GEM	0.960685	0.007955
MTERF3	-0.805042	0.001127
POP1	-0.551567	0.003492
KLF10	0.555912	0.0001581
BAALC	0.712369	1.254e-08
FZD6	0.440169	0.0169353
AC012213.5	2.92146	0.025487
RSPO2	0.46106	0.0154298
ATAD2	-0.571037	7.343e-05
SQLE	-0.385485	0.007592
TRIB1	0.693048	8.896e-07
LRATD2	0.426889	0.0385117
MYC	0.664513	0.00107
KCNQ3	-0.59863	0.007518
COL22A1	0.483635	0.001347
ARC	2.26852	6.017e-33
MAFA	-1.43361	0.0165201
ZNF16	0.510329	0.009394
GLIS3	0.615664	1.147e-05
UHRF2	-0.365352	0.0324279
CNTLN	-0.459167	0.0397214
ADAMTSL1	0.937131	0.001742
MLLT3	-0.42461	0.005016
LINGO2	0.510886	0.004683
CNTFR	-0.398859	0.005581
SHB	-0.395914	0.0105677
CNTNAP3	0.601494	8.507e-05
CNTNAP3B	0.362715	0.0432747
PTAR1	-0.348117	0.0317569
KLF9	1.20062	0.008524
GCNT1	0.499574	0.0406971
PRUNE2	0.461274	0.002177
S1PR3	0.388895	0.0309126
CKS2	-0.673036	2.322e-06
SECISBP2	-0.380223	9.561e-05
GADD45G	0.814827	3.567e-06
NR4A3	0.735728	0.0007914
ZNF189	-0.346748	0.0460801
ABCA1	0.541047	0.0001628
KLF4	0.977703	0.0161004
PALM2AKAP2	-0.433051	0.004524
RGS3	0.478524	0.002254
TNC	0.715457	5.438e-07
GSN	0.452469	0.001551
NEK6	0.370888	0.0185142
SH2D3C	0.449001	0.005001
IER5L	0.912218	5.59e-14
AL645768.1	1.93469	0.0102908
NACC2	0.365825	0.0228189
SAPCD2	-0.361699	0.0345127
PRKCQ	0.815352	0.0197746
ITIH5	0.78929	0.0386282
HSPA14_1	-0.613851	8.318e-05
SUV39H2	-0.392501	0.0342873
NEBL	0.380483	0.0202176
SKIDA1	-0.476613	0.004155
THNSL1	-0.51279	0.004774
ANKRD26	-0.453811	0.003727
MASTL	-0.497604	0.00464
BAMBI	0.547394	0.003109
NRP1	0.264608	0.0157147
ZNF33B	-0.561765	0.0001435
RET	1.00536	0.0179684
ERCC6	-0.482816	0.00429
DKK1	1.31557	0.0236516
RTKN2	-0.705181	3.11e-06
EGR2	4.26869	2.041e-20
JMJD1C	0.317657	0.0414017
DNA2	-0.65615	0.0001698
TET1	-0.551035	0.003325
PSAP	0.354073	0.012848
SPOCK2	0.660481	8.507e-05
ACTA2	0.971964	0.002196
PANK1	-0.630406	1.513e-05
KIF20B	-0.441998	0.0125422
KIF11	-0.44302	0.002196
NOC3L	-0.635971	0.00603
OLMALINC	-0.565346	0.001957
SLF2	-0.334932	0.0372718
PPRC1	-0.479868	0.001957
TAF5	-0.626437	0.006017
SORCS1	0.495466	0.00064
DUSP5	1.55399	1.007e-26
ABLIM1	0.320569	0.0358739
GFRA1	0.448636	0.008643
HTRA1	0.582336	5.218e-06
ADAM12	0.789462	0.0174125
PTPRE	0.864025	3.607e-05
MKI67	-0.36584	0.0105677
TCERG1L	-0.760667	0.0009695
BNIP3	-0.449175	0.0425108
KNDC1	0.36614	0.0242049
IFITM2	0.664368	0.0232582
IFITM1	1.0647	0.0002406
IFITM3	0.643777	0.008643
CTSD	0.324782	0.0302255
SMPD1	0.36984	0.0252611
RRP8	-0.588342	0.0008184
SYT9	0.561399	0.0414017
TRIM66	0.603146	0.0003629
NRIP3	0.580879	0.0006771
DKK3	0.325152	0.0374699
BTBD10	-0.358246	0.0311077
HPS5	-0.40644	0.0463639
LDHA	-0.379453	0.0184345
FANCF	-0.526176	0.0006245
FIBIN	0.82854	0.003727
BDNF	0.709067	0.0397033
MPPED2	-0.43779	0.004205
LMO2	0.410761	0.009896
CD44	0.969517	0.0007126
FJX1	0.336308	0.0248701
LRRC4C	0.597774	4.889e-05
C11orf96	0.88629	5.78e-05
CHST1	-0.720809	7.513e-05
MDK	0.348915	0.0196574
NUP160	-0.359135	0.0006017
SERPING1	0.358761	0.0297157
AP001931.1	4.6706	0.0261736
STX3	0.506298	0.001965
INCENP	-0.324941	0.0490852
AHNAK	0.560521	0.0145911
BSCL2	0.380151	0.009446
PLAAT3	1.05076	0.0189659
MARK2	-0.232394	0.0462805
RCOR2	-0.559367	1.733e-05
CD248	0.997391	0.0253606
NPAS4	1.49065	0.0004812
AP003419.1	6.81531	0.0482707
TPBGL	0.920835	0.005242
PRCP	0.371989	0.0165339
PCF11	-0.433658	0.003412
PRSS23	0.692437	0.0006205
CHORDC1	-0.698187	7.643e-07
BIRC2	-0.244944	0.0460345
MMP10	1.75481	0.0002718
MMP1	4.65987	7.899e-06
MMP3	3.66291	1.195e-06
ZC3H12C	0.373379	0.0283114
ARHGAP20	-0.855363	0.001485
USP28	-0.415455	0.0137035
SCN2B	-0.789685	0.008418
H2AX	-0.339317	0.0241078
C1QTNF5	0.639999	0.0009768
SC5D	-0.40472	0.006007
VWA5A	0.607373	0.020802
MSANTD2	-0.396721	0.035671
ADAMTS15	1.216	8.89e-07
RAD52	-0.495311	0.0136571
ADIPOR2	-0.283052	0.010934
LRTM2	-0.92914	0.00464
GALNT8	0.410277	0.006648
KCNA1	1.40255	1.107e-08
CD9	0.400458	0.0306778
TNFRSF1A	0.584196	0.007484
CDCA3	-0.465254	0.0319891
A2M	1.14369	0.001198
CDKN1B	-0.378803	0.0132378
ETNK1	-0.363804	0.0183627
SOX5	-0.48356	0.0004003
BCAT1	0.549082	5.813e-05
INTS13	-0.513747	0.003381
RESF1	-0.36016	0.0304485
FGD4	-0.34256	0.0380949
SLC2A13	0.398597	0.0319273
PDZRN4	-0.632376	0.0153674
GXYLT1	-0.492532	0.0028
TROAP	-0.541202	0.004133
RACGAP1	-0.336346	0.0371351
LARP4	-0.358587	0.037701
NR4A1	0.8584	2.224e-06
ATF7	-0.256568	0.0450541
PPP1R1A	0.419119	0.007745
LRP1	0.449327	0.0006205
NXPH4	-0.558092	0.0198173
MBD6	-0.436013	0.004381
ZFC3H1	-0.479849	1.454e-06
THAP2	-0.727869	1.119e-05
KCNC2	0.552977	0.026238
NAV3	0.327064	0.0401641
NTS	0.72424	0.009133
MGAT4C	0.591514	0.0146579
DUSP6	1.24564	6.753e-27
NEDD1	-0.487725	0.002909
TMPO	-0.362571	0.0128392
ASCL1	-0.627204	4.341e-06
HCFC2	-0.770573	7.899e-06
BTBD11	0.575235	0.000623
RPH3A	0.752467	0.0001559
HRK	0.747317	8.901e-06
SRRM4	-0.461629	0.004196
ZCCHC8	-0.445923	0.0104937
TMEM132C	0.563373	4.889e-05
TMEM132D	0.46685	0.0103836
GALNT9	0.642808	1.086e-05
ZNF891	-0.431037	0.0170676
CDK8	-0.272626	0.0231752
HSPH1	-0.501444	0.0001478
BRCA2	-0.614799	0.005147
N4BP2L2	-0.263148	0.0181433
EXOSC8	-0.444867	0.0113154
POSTN	0.495127	0.0222629
INTS6	-0.39675	0.0170676
PCDH8	0.678398	3.086e-05
PCDH9	0.340858	0.0329386
SPRY2	0.680417	1.492e-06
GPR180	-0.424117	0.0331722
MBNL2	0.51672	0.003314
COL4A1	0.628033	0.002784
MMP14	0.57451	0.001662
LRP10	0.4013	0.006572
CDH24	-0.369109	0.0242049
HOMEZ	-0.70284	7.999e-05
ZFHX2	-0.342627	0.0391155
FOXG1	-0.534874	2.67e-05
G2E3	-0.501857	0.001478
STRN3	-0.396776	0.0173888
BAZ1A	-0.623045	7.32e-06
NFKBIA	0.584827	0.0001753
KLHL28	-0.418186	0.0128189
FANCM	-0.853083	0.002608
MIS18BP1	-0.558917	0.003173
AL627171.4	-1.6486	0.0004082
DLGAP5	-0.474544	0.001478
WDR89	-0.591777	0.007745
ZBTB25	-0.454001	0.009653
SIPA1L1	0.382132	3.922e-05
ELMSAN1	0.578297	2.247e-05
FOS	2.38944	2.778e-76
IRF2BPL	0.467061	0.0003922
FLRT2	-0.525909	0.0001016
CCDC88C	-0.330161	0.0334977
FBLN5	0.503607	0.0414966
TRIP11	-0.64263	5.22e-06
BTBD7	-0.336082	0.0449767
FAM181A	0.976176	0.009641
SERPINA3	0.9065	0.0174967
BCL11B	-0.430739	0.002145
EIF5	0.210844	0.04146
HERC2P2	-0.363444	0.0131876
ARHGAP11A	-0.587944	3.679e-05
GJD2	0.553989	0.0218562
BUB1B	-0.503505	0.0006227
PAK6	0.590774	1.737e-05
KNL1	-0.553689	8.507e-05
OIP5-AS1	-0.389314	0.006422
NUSAP1	-0.601236	3.963e-06
MGA	-0.275793	0.0113646
CEP152	-0.498561	0.0308939
SHC4	0.881727	3.068e-08
ALDH1A2	1.42731	0.002281
RNF111	-0.492489	0.001198
KIF23	-0.424223	0.0307503
ISLR	0.959186	1.36e-06
CLK3	-0.302906	0.007621
CRABP1	0.531791	0.017804
ADAMTS7	0.32455	0.0390622
ARNT2	0.235591	0.0261736
AC024270.5	-1.16519	0.0191979
GOLGA2P7	-0.229344	0.021373
TICRR	-0.910572	6.049e-10
LINS1	-0.673102	0.006648
CCNF	-0.594421	6.376e-05
SLX4	-0.311769	0.0105677
TFAP4	-0.597213	0.0007326
VASN	0.814556	1.016e-05
DNAJA3	-0.331711	0.004782
ZNF500	-0.401969	0.0305269
GPRC5B	0.359467	0.0170676
GPR139	-1.95317	0.002608
USP31	-0.452449	0.005001
PLK1	-0.368787	0.0231069
HS3ST4	0.522059	0.002684
NFATC2IP	-0.352257	0.0394704
KIF22	-0.331121	0.0414017
ZNF785	-0.497654	0.001886
ZNF646	-0.322201	0.0053
ARMC5	0.460426	0.006648
C16orf87	-0.495772	0.002267
SALL1	-0.425306	0.003727
MMP2	0.628099	0.0002162
AMFR	0.300401	0.004321
CX3CL1	0.664543	0.0005629
RANBP10	-0.559829	0.0002406
PLA2G15	0.389349	0.0278132
SNTB2	-0.365847	0.0462229
NQO1	0.379268	0.0267051
CMTR2	-0.362105	0.0445431
LINC01572	-0.621739	0.0201611
CLEC18B	0.845913	0.0158289
NECAB2	0.408708	0.0153867
SLC43A2	0.565531	3.52e-05
MIR22HG	0.92677	0.0002523
ZNF594	-0.744909	1.176e-05
WSCD1	-0.398383	5.374e-06
PIMREG	-0.425163	0.0444781
PHF23	-0.398898	0.009955
ATP1B2	0.361608	0.0140557
KDM6B	-0.338855	0.0241078
PER1	0.670273	4.775e-07
CFAP52	-0.880332	0.0414017
PMP22	0.476266	0.0329837
ZNF286A	-0.515788	0.0002275
RASD1	1.08182	4.617e-15
GID4	-0.471009	0.0445431
SPAG5	-0.379717	0.0156527
FAM222B	-0.343462	0.0360104
CRLF3	-0.446817	0.0313396
ASIC2	-0.575689	0.0307503
CCL2	1.25511	6.241e-05
TOP2A	-0.393552	0.0382878
P3H4	0.37055	0.0217764
FKBP10	0.326442	0.0324087
STAT3	0.425594	0.002283
NAGLU	0.453298	0.029065
ETV4	0.448941	0.004683
DUSP3	0.292575	0.005452
GRN	0.361213	0.0145911
DBF4B	-0.570419	0.0117854
GFAP	0.774766	0.004057
C1QL1	0.342842	0.0324087
COL1A1	1.1553	0.0104266
SPATA20	0.383425	0.0253606
TOB1	0.516505	0.0006357
SCPEP1	0.406002	0.03159
AC015813.2	-0.562512	0.0371351
VMP1	0.47712	0.0008929
CA4	0.951243	0.001895
BRIP1	-0.78046	0.0002025
MRC2	0.609484	8.17e-07
CACNG5	0.98369	6.805e-16
NOL11	-0.400763	0.000275
RAB37	1.35954	0.0169017
H3-3B	0.538715	1.696e-05
TMC6	0.643883	0.0360104
SOCS3	1.83155	3.919e-12
LGALS3BP	0.503201	0.0256513
CBX2	-0.322575	0.0470033
METRNL	0.44754	0.003492
NDC80	-0.44563	0.0104764
EMILIN2	0.719621	0.0170676
LAMA1	0.391484	0.0389117
RAB31	0.599483	0.0001016
LDLRAD4	-1.07672	0.002908
ZNF519	-0.382744	0.0306393
ZNF397	-0.402193	4.491e-05
ZNF271P	-0.417194	0.00788
SMAD7	0.594046	0.0001039
LIPG	-0.385558	0.0402514
MYO5B	0.51856	0.0006227
ST8SIA3	0.437449	0.0125422
ALPK2	1.21351	0.001198
CDH20	-0.539355	0.0002875
RNF152	0.347716	0.0287031
BCL2	-0.323603	0.0449091
SERPINB8	1.12769	0.001577
GADD45B	2.01936	1.174e-11
ICAM5	0.684697	0.001817
SLC44A2	0.345481	0.0002045
LDLR	-0.341364	0.0336816
SPC24	-0.359156	0.0492154
ZNF441	0.427865	0.0155621
JUNB	1.5618	1.179e-13
IER2	1.11468	5.25e-12
FCHO1	-0.375793	0.0266878
YJEFN3	-0.548878	0.0354868
ZNF737	-0.405494	0.024312
ZNF708	-0.421499	0.0144153
ZNF493	-0.517056	0.0009583
AC092279.1	-0.457891	0.007139
TSHZ3	-0.586273	9.205e-05
RHPN2	0.52505	0.0135169
ZFP14	-0.567154	0.0001673
ZNF260	-0.375805	0.0179172
ZNF793	-0.41097	0.0108022
ZNF607	-0.680559	0.0009684
ZFP36	2.13694	5.25e-12
SERTAD1	0.831352	0.001461
ZNF230	-0.704678	0.0330181
ZNF234	-0.512222	0.007322
FOSB	1.92491	0.0001118
PPP1R15A	0.355751	0.023428
ZNF649	-0.471171	0.0107834
ZNF615	-0.712109	0.0003239
ZNF432	-0.407036	0.0192032
ZNF616	-0.659587	3.144e-05
ZNF628	0.832616	1.419e-07
ZNF749	-0.646933	0.0215437
ZNF586	-0.543715	0.0140557
TRIB3	0.834007	0.001018
SCRT2	-0.350879	0.0250736
SIRPA	0.43609	0.008072
PROKR2	-1.59287	0.0008516
MCM8	-0.494681	0.003676
SNAP25-AS1	1.80546	0.0002735
JAG1	0.466243	0.0008577
RIN2	0.464559	0.006983
GINS1	-0.51847	0.00833
ID1	0.932061	3.567e-14
TPX2	-0.390796	0.007745
NOL4L	-0.213527	0.0471993
PPP1R16B	-0.715104	0.0009583
FAM83D	-0.59347	0.008892
ADA	0.684303	0.008711
AURKA	-0.590923	0.0100372
PMEPA1	-0.73319	0.007745
CDH4	0.38038	0.008599
LAMA5	0.636959	0.0174967
SIK1B	1.08532	2.041e-20
CYYR1	-0.423436	0.0469195
RUNX1	1.1061	0.0428086
KCNJ6	-1.0278	1.663e-05
B3GALT5-AS1	0.790002	0.0414017
SIK1	1.32613	0.0001979
COL6A1	0.387215	0.005535
COL6A2	0.451267	0.0241078
MCM3AP-AS1	-0.40509	0.0337817
C21orf58	-0.407171	0.0279905
S100B	0.586561	0.005535
IL17RA	0.477696	0.0371675
ZNF70	-0.405811	0.0292969
KREMEN1	0.493592	0.001289
CABP7	-0.763219	0.001484
TCN2	0.431702	0.0336235
SELENOM	0.478841	0.0488049
BPIFC	1.69537	0.002114
TIMP3	0.439748	0.0447868
RASD2	0.598364	0.001605
APOL4	0.545187	0.0183474
C1QTNF6	0.784617	0.0001113
CDC42EP1	0.831737	0.006606
Z83844.1	3.88065	0.0008224
MAFF	1.40007	1.309e-11
MCHR1	0.928658	0.0127916
TOB2	-0.482869	0.0006713
PNPLA3	-0.395181	0.027509
NUP50	-0.395585	3.607e-05
WNT7B	0.473464	0.0007771
GTSE1	-0.454141	0.00429
ZBED4	-0.323038	0.0419501
GYG2	0.572766	0.009227
ARSD	0.347476	0.0457468
BX842570.1	-0.725124	0.0376459
MOSPD2	-0.357572	0.0481582
PTCHD1	0.474133	0.005184
SAT1	0.433686	0.002612
JADE3	-0.314934	0.008325
ZNF182	-0.4605	0.044064
FAM120C	-0.483404	0.0119416
WNK3	-0.355895	0.0335142
HEPH	0.474704	0.0009909
GDPD2	0.611035	0.001378
DLG3	-0.281702	0.0114194
NHSL2	0.687155	0.0482707
FTX	-0.407517	0.0289806
POU3F4	-0.424143	0.0248458
COL4A6	0.417476	0.0370695
IL13RA1	0.570247	0.0217099
MCTS1	-0.404502	0.008599
TENM1	0.42976	0.00234
INTS6L	-0.312025	0.007963
ARHGEF6	0.348196	0.041437
AL683813.2	-0.548579	0.0134121
GABRQ	0.920822	0.0003269
ZNF275	0.291472	0.0128189
SPRY3	-0.547544	0.0450541

## Sheet: 5 Day Unique
Unique 5 Day Chronic Differentially Expressed Genes
	5 Day
Name	Log2fold change	FDR p-value
DHCR24	-0.407792	0.021116
F3	0.56445	0.0159205
KCNA2	0.500749	0.0189541
H2AC19	-1.98726	0.0005131
ELF3	2.25081	0.0197838
TGFB2	0.406309	0.0460924
APOB	6.19964	4.271e-09
ZNF512	0.457446	0.0280903
MAP4K3-DT	0.733291	0.0194811
EPCAM	1.28038	0.008894
MEIS1	0.574758	0.0007522
ERBB4	0.61035	0.0002295
HES6	-0.602159	0.0162377
RRP9	-0.642492	0.0084
CACNA2D3	0.764333	0.0437118
CADM2	0.573076	0.00598
AC083798.2	-2.34351	0.0110664
CPEB2	0.403072	0.0398546
EDIL3	0.400669	0.0341913
ATP10B	1.28787	0.0305813
NRN1	-0.420724	0.0246302
FOXP4	-0.404692	0.0371844
AL135905.2	0.328822	0.005152
SLC16A10	-0.690514	0.045865
GTF2IRD1	-0.292635	0.0386895
HGF	1.55355	0.0214149
INSIG1	-0.419067	0.028942
ZDHHC2	0.319181	0.0298995
ANK1	0.600549	0.0299656
HACD4	1.1838	0.043758
SCD	-0.370575	0.0390651
SFXN2	-0.951282	0.0128182
ACADSB	0.459636	0.0233531
TSPAN4	-0.415992	0.038559
H19	2.5866	0.001044
FADS2	-0.393778	0.0247802
DHCR7	-0.426164	0.0194811
SLC35F2	1.21803	0.0496497
AC011603.3	4.2737	8.034e-07
PRPH	2.12025	0.008652
C1QL4	0.857444	0.002035
AC073896.1	-1.68311	0.007487
LIN7A	0.418182	0.0321384
LUM	0.912669	0.0154186
PLBD2	0.385869	0.0476635
SIRT4	-1.79575	0.003617
RNF34	-0.501818	0.0112428
BCL7A	-0.259113	0.0489913
DNAAF2	-0.465398	0.0404708
B2M	0.705307	0.00647
THOC6	-0.499257	0.0352449
SLC7A6	-0.621249	0.003762
CDH1	1.54933	0.008473
DERPC	-0.693973	0.0233531
SP2	0.566209	0.002923
GREB1L	0.652445	0.0489913
SLC66A2	-0.497334	0.008577
MBD3	-0.422555	0.0175743
ZNF20	1.35435	0.0447828
ZSWIM9	-0.484014	0.0493255
A1BG-AS1	-0.69566	0.003795
LAMP5	1.17707	0.0447828
CBS	-0.54975	0.00242
PRODH	-0.873827	0.0162552
ESS2	-0.473885	0.0189066
COMT	1.70357	0.008244
TSPYL2	0.474217	0.0113292
SH3BGRL	0.330913	0.004311
