# Supplementary material for: Human Pluripotent Stem Cell-Derived Medium Spiny Neuron-like Cells Exhibit Gene Desensitization
Source: Cells. 2022 Apr 21;11(9):1411. doi: 10.3390/cells11091411 (PMC9100557; doi:10.3390/cells11091411)
Supplement: Supplementary file 1 [file cells-11-01411-s001.zip › cells-1674018-supplementary/Supporting Information/Dataset S7.xlsx]

## Sheet: Overlap
Overlap between all agonist dosed hMSN conditions
Conditions	Total Genes	Names
CGS21680-Quinpirole-Quinpirole+CGS21680	41	SAXO1 FP236383.3 AL359220.1 HAND2-AS1 LINC02805 HOXA10-AS FLT1 MUC2 CASC19 AC015631.1 MEG3 AC116351.1 LINC01192 AC008127.1 OR7A17 AL589743.1 AP001360.1 HOXC11 SH3TC2 FP671120.5 SAG RPS10P7 CU638689.4 LINC02680 MYH11 BX470102.2 DUXAP8_1 LINC01206 ZNF736 FLG-AS1 OR2M3 CCDC26 AL357143.1 FCN1 LINC01608 MROH7 ZNF585A ACSM2B LINC01359 LINC00470 POTEM
CGS21680-Quinpirole	57	ZNF727 OR7E122P AC007608.1 LINC01133 AC103740.1 ST3GAL6-AS1 CARMN CRACR2A C6orf132 AL033523.1 ZNF208 CYLC2 AC011467.1 AC006115.2 LINC02181 AP004147.1 CABP4 TCP10L LINC02767 AL360020.1 GIMAP5 AC092428.1 LGSN GPR174 AC006299.1 AC003043.3 AC010198.2 SIX1 LINC00608 CASP10 AP001033.3 WDFY3-AS1 SAMMSON TSPYL5 HOXC6 OR10H5 AL805961.1 AL512310.11 AC062022.2 WT1-AS MLPH AC007040.2 L3MBTL4-AS1 OR8A1 FRK GB…
CGS21680-Quinpirole+CGS21680	4	AL392086.3 ACSM2A ANKRD1 AC011603.3
Quinpirole	5	POU5F2 LINC02397 LINC00923 AL132996.1 LINC02754
CGS21680	214	IL7R CAPN8 TNIP3 PEG3 ZNF559 OR2AT4 AL109838.1 C21orf62-AS1 AL049198.1 ZNF676 AL355499.1 AC108053.1 LINC02552 KLHL6 KIF25 PITX2 AC073525.1 AL008725.1 APOBEC3D CSRP1 AC011511.4 PLLP AC025171.3 AC011462.3 AC090826.1 OR5AS1 FLG GLDN AC016831.6 LRRN4CL LINC00636 CYP2B7P ATP6V0D2 AC068389.1 SPN SYNPO2 HSPE1-MOB4 AC005906.3 OR2A5 SHE PAX1 AC005909.2 UGT1A1 AL713998.1 NANOG LINC00670 KCNMB1 ZNF726 AC129…
Quinpirole+CGS21680	5	SERPINE1 IGFBP3 KLF5 LIF CAVIN1

## Sheet: CGS21680
Total CGS21680 dosed hMSN Differentially Expressed Genes
	CGS21680
Name	Log2fold change	FDR p-value
AL805961.1	7.62069	0.0402771
FHAD1-AS1	8.14155	0.0279997
CTRC	7.49869	0.048084
RUNX3	7.58362	0.0291503
LINC01226	8.48939	0.0387917
AL031430.1	8.87722	0.0291503
MROH7	8.42662	0.007395
LINC01359	7.22731	0.0205779
DEPDC1-AS1	10.2161	0.0426045
CRYZ	8.83012	0.0291553
LINC01725	7.52335	0.0423021
GBP4	8.73806	0.0287679
AC092802.5	7.47886	0.048084
FCGR1B	8.80678	0.029562
LINC02591	4.8282	0.0475188
AC239860.4	7.76534	0.0291503
LINC02805	9.78146	0.0125171
FLG-AS1	9.14491	0.0273704
FLG	8.06876	0.0329084
BX470102.2	7.98452	0.0273704
SHE	7.17643	0.0469498
AL355388.2	5.93045	0.0309181
AL357143.1	9.08428	0.0125171
FCRL4	7.65611	0.0413679
AL138899.1	7.9941	0.0387804
LINC01133	9.74054	0.0485492
AL121985.1	7.84849	0.029562
RCSD1	8.02996	0.048084
TDRD5	8.30506	0.0411179
AL049198.1	9.95943	0.0495944
CSRP1	5.82845	0.0290759
RPS10P7	8.9226	0.0287679
LINC02767	7.53871	0.0290759
HLX	5.37235	0.0474397
CAPN8	8.49415	0.0330664
AL445524.2	6.10891	0.048084
CHRM3-AS2	7.03504	0.0312144
OR2M3	7.25187	0.0287679
LINC00299	11.0175	0.029562
ABCG8	7.06271	0.0402771
AC007381.1	8.48927	0.0445739
AC107081.3	7.45181	0.0291553
AC092155.1	8.81871	0.0402771
AC007040.2	8.05185	0.0291503
MALL	8.73293	0.029562
AC079753.2	8.06221	0.0426501
TFCP2L1	6.77213	0.048084
AC016682.1	9.01317	0.0363063
AC062022.2	7.96398	0.0229065
LINC01934	7.6828	0.0487905
HSPE1-MOB4	-4.13033	0.045744
CFLAR	5.85619	0.0401046
CASP10	9.09158	0.0286793
LINC00608	9.73395	0.048084
SP100	4.56776	0.0291503
SAG	8.23519	0.022298
UGT1A1	8.56762	0.0475378
MLPH	10.1343	0.0373272
OR7E122P	7.71011	0.0291503
AC090953.1	7.90194	0.0368923
SUCLG2-AS1	6.13564	0.048084
SAMMSON	6.50317	0.029562
AC108690.1	10.8766	0.0287679
ST3GAL6-AS1	6.09883	0.0485863
LINC00636	7.97557	0.0487905
LINC01205	10.0509	0.048084
CASR	8.15323	0.048084
LINC02032	5.78257	0.0332906
AC108718.1	10.0504	0.048084
LINC01192	8.02861	0.0290759
LINC01206	9.2124	0.005201
KLHL6	8.07403	0.0338308
AC135893.1	8.27439	0.0387917
AC108050.1	9.94366	0.048084
AFP	-6.63064	0.0291503
AC107072.2	5.83915	0.0487116
GPAT3	5.76942	0.0333627
WDFY3-AS1	8.02293	0.048084
AC092445.1	5.63587	0.048084
PITX2	8.35578	0.029562
AC093765.2	9.35251	0.0287679
SYNPO2	5.02226	0.048084
TNIP3	7.45	0.0381787
AC053545.1	7.27049	0.048084
AC015631.1	9.63671	0.0235431
AC112236.3	6.49356	0.0312144
AC108053.1	6.94872	0.0465052
TMEM154	6.16357	0.0312144
HAND2-AS1	7.91641	0.0273704
AC116351.1	8.98199	0.0125171
IL7R	6.10473	0.0294931
AC025171.3	7.17179	0.0455672
PART1	5.94355	0.0402771
LINC01333	8.39491	0.0273704
LUCAT1	5.48519	0.0291503
LINC01340	7.98895	0.0402771
SH3TC2	7.52285	0.0205622
CARMN	7.49115	0.0394491
KCNMB1	6.7288	0.0291503
LINC01485	9.24538	0.0279997
FAM153CP	5.82069	0.029562
AL033523.1	6.56287	0.0312144
AL355499.1	7.28118	0.0402771
AL022170.1	7.82245	0.0406639
HLA-V	7.47976	0.0291503
ETV7	8.29354	0.0426045
C6orf132	7.65906	0.0419682
GFRAL	8.49377	0.0291503
LGSN	9.87313	0.048084
AL713998.1	8.0427	0.0368923
CASC6	7.79453	0.0363063
LINC00222	8.1512	0.048084
FRK	6.50921	0.0205779
KIF25	8.73739	0.0273704
AC092428.1	8.57598	0.029562
FAM220A	4.83538	0.0190921
AC011287.1	8.6799	0.0330664
HOXA6	7.43131	0.048084
HOXA7	6.95317	0.0291503
HOXA10-AS	8.07501	0.0385521
INHBA	5.07962	0.0368923
ZNF727	11.1545	0.0273704
ZNF736	8.37694	0.0237895
AC002451.1	7.87625	0.0291503
AC073130.1	8.49072	0.0419682
ASB15	10.293	0.0337275
AC016831.6	5.64994	0.0413679
AC006452.2	7.4493	0.0346012
OR2A5	8.14308	0.0402771
ACTR3C	9.83055	0.0438736
GIMAP5	8.13534	0.0287679
AC022784.1	8.03644	0.0402771
TNFRSF10A	7.74867	0.0453134
AC131254.2	10.7608	0.0368923
AC068389.1	8.22495	0.0309181
LACTB2-AS1	7.5228	0.0368923
AC022893.1	5.09747	0.045744
ATP6V0D2	8.58867	0.0411179
TSPYL5	9.02021	0.0291503
LINC01608	10.166	0.005201
AC090994.1	8.73269	0.0368923
CASC19	7.3712	0.0205779
CCDC26	9.4695	0.005316
LINC01235	8.05953	0.045744
PABPC1P11	9.72547	0.0474397
SAXO1	7.82593	0.022298
CDKN2B-AS1	6.31482	0.0363063
AQP7	7.55049	0.0475758
AL353637.1	9.07583	0.0291503
AL360020.1	5.52233	0.0332909
CYLC2	8.76256	0.0273704
FCN1	8.88735	0.0213489
AL392086.3	7.60751	0.0363063
LINC02680	7.99363	0.0287679
LINC00840	8.27944	0.0484664
EIF5AL1	7.25738	0.0474397
ANKRD1	4.42754	0.0205779
ADD3-AS1	5.28813	0.0496473
AC016042.1	6.54176	0.0363063
PRLHR	7.1522	0.0291503
MUC2	9.56291	0.0137918
OR2AG1	6.76174	0.0471024
LINC00958	6.01132	0.0291503
AC006299.1	8.426	0.0290759
WT1-AS	10.6442	0.0291503
PRRG4	6.27573	0.0475758
AC090559.2	8.3837	0.0387804
OR5AS1	10.3834	0.0374949
OR4D9	9.42322	0.0287679
LRRN4CL	6.31553	0.048084
CABP4	7.29134	0.0453134
SHANK2-AS1	9.61053	0.0417757
OR2AT4	7.33956	0.048084
AP003066.1	10.2991	0.0454841
AP001830.1	7.66079	0.0402771
LINC02552	7.1234	0.0291503
AP001981.2	10.0435	0.0475308
POU2AF1	10.4524	0.0381787
TMPRSS4	8.19056	0.048084
AP001360.1	7.32872	0.0286793
AP004147.1	5.96287	0.048084
OR8D1	8.66606	0.0287679
OR8A1	8.73836	0.0312144
KIRREL3-AS3	6.91214	0.0312144
AC005343.1	7.74333	0.0462738
CRACR2A	6.02959	0.0465052
AC005906.3	10.1301	0.0417757
NANOG	9.94216	0.048084
LINC00987	6.34402	0.0363063
CLEC7A	10.2272	0.0368923
KLRD1	7.30497	0.0384738
AC010198.2	6.65722	0.0273704
PUS7L	9.95785	0.0429841
AC008127.1	7.98517	0.029562
AC011603.3	6.49902	0.0213489
HOXC11	8.8164	0.0116394
HOXC6	10.3756	0.0346012
HOXC8	8.65129	0.0346012
AC073525.1	3.63886	0.0373272
TMEM233	6.6133	0.0402771
GSX1	7.44265	0.0480963
FLT1	9.61213	0.0125171
NRAD1	7.15761	0.0394491
LINC00550	9.25086	0.0287679
AL365394.1	10.378	0.0402771
ITGBL1	7.92431	0.048084
ATP11A-AS1	8.0771	0.0330664
POTEM	8.18361	0.0273704
AL589743.1	9.36168	0.0190921
AL512310.11	11.3638	0.0287679
OR4K2	10.5818	0.0368923
AL121821.2	4.83937	0.0474397
SIX1	7.76669	0.0361792
AL359220.1	9.30631	0.0205779
DIO2	3.2782	0.048084
LINC02305	10.0425	0.0495944
LINC02292	8.52444	0.0290759
MEG3	6.9449	0.0205779
MEG8	8.29656	0.0213489
PWRN2	8.17196	0.048084
LINC02694	10.2189	0.0430525
GPR176-DT	10.2178	0.0402771
GLDN	6.02509	0.048084
AC103740.1	5.29138	0.045744
SKOR1	-1.99081	0.0402771
AC090826.1	8.76632	0.0423021
HYKK	5.71722	0.0387917
LINC01197	6.39686	0.029562
AC015574.1	8.83951	0.0363063
ANTKMT	-1.91509	0.0363063
LINC01570	10.0361	0.0419682
MYH11	7.45473	0.0273704
ACSM2A	9.00696	0.022298
ACSM2B	9.48693	0.007395
AC008938.1	8.81694	0.0402771
NPIPB7	5.74619	0.0402771
SPN	7.87213	0.0287629
TP53TG3	9.91871	0.0402274
MYLK3	5.40422	0.0419682
AC007608.1	7.58652	0.0287679
PLLP	4.36524	0.048084
CCL22	8.46884	0.0402771
TAT	6.39055	0.0426045
LINC02181	8.38026	0.0402771
OR1D2	8.48035	0.0309181
AC129492.3	-2.19343	0.0309181
LINC00670	8.76602	0.0311144
AC104024.1	9.08806	0.0287679
LINC02076	5.661	0.0291503
CD300LG	8.39853	0.0469498
AC003043.3	8.95615	0.0287679
LINC02086	8.39822	0.0465052
AC124804.1	6.60654	0.0411179
LINC02078	7.24246	0.0368923
LINC00470	7.88443	0.0273634
MIR3976HG	10.051	0.0419682
L3MBTL4-AS1	10.0478	0.0439074
AP001033.3	7.26753	0.0273704
MRO	6.30832	0.0373272
TNFRSF11A	5.37985	0.0402771
AC005909.2	8.17151	0.048084
AC125437.3	8.22415	0.0291503
ZNF556	6.30361	0.048084
OR7G2	10.0422	0.048084
ZNF559	9.09403	0.0291503
AC011511.4	8.99044	0.0363063
OR7C1	7.39898	0.0406639
OR7A17	8.84588	0.029562
CYP4F3	7.35843	0.048084
OR10H5	8.84215	0.0286793
AC114267.1	9.07549	0.0312144
GDF1	-11.3049	0.0291503
AC123912.4	8.33192	0.0291503
ZNF208	11.1987	0.0287679
ZNF676	10.8707	0.0302744
AC011467.1	10.8689	0.0291503
ZNF726	8.85175	0.0411179
LINC00906	7.62639	0.0417757
LINC01837	7.99014	0.048084
LINC01531	8.0248	0.0312144
ZNF585A	6.85821	0.0291503
WDR87	8.56544	0.0346012
GMFG	6.45621	0.0402771
CYP2B7P	6.09146	0.048084
AC011462.3	9.9807	0.0438737
C5AR2	10.2998	0.0424457
AC008403.3	9.41871	0.0273704
AC010643.1	6.01186	0.0411179
KLK3	8.23291	0.0357438
AC006115.2	6.36979	0.029562
PEG3	7.81675	0.048084
AL109838.1	9.94449	0.0419682
PAX1	5.26808	0.048084
AL008725.1	7.80664	0.0426045
CDH22	-1.6606	0.0291503
LINC01273	8.75063	0.0290759
CTCFL	7.71915	0.0312144
NKAIN4	-1.2382	0.0465052
CU638689.4	5.94771	0.0287679
FP671120.5	9.16079	0.005201
FP236383.3	8.22483	0.009706
ABCC13	8.1428	0.0312144
TCP10L	6.46069	0.029562
C21orf62-AS1	4.99565	0.0465052
RUNX1	4.3883	0.0396796
KCNJ15	10.4372	0.0332909
DUXAP8_1	10.2647	0.0116394
AC016027.2	7.09216	0.0487905
APOBEC3D	10.6508	0.0311144
SHOX	6.49467	0.0465052
AC244636.2	10.3044	0.0402771
GPR174	8.83475	0.0172506
CYLC1	7.99573	0.0411179
CT55	6.78839	0.0440292
RBMX2P2	10.0358	0.0465422
MAGEA10	9.94473	0.048084

## Sheet: Quinpirole
Total Quinpirole dosed hMSN Differentially Expressed Genes
	Quinpirole
Name	Log2fold change	FDR p-value
AL805961.1	8.50349	0.0399547
FHAD1-AS1	8.20186	0.0399547
MROH7	8.19767	0.0174389
LINC01359	6.94321	0.0384737
GBP4	8.51146	0.0435736
FCGR1B	8.74259	0.047274
AC239860.4	7.73521	0.0435736
LINC02805	9.97781	0.0174389
FLG-AS1	9.33115	0.0371578
BX470102.2	8.14228	0.0371578
AL357143.1	8.75533	0.0294479
LINC01133	10.5148	0.0490794
AL121985.1	7.62416	0.0490794
RPS10P7	8.3857	0.0489
LINC02767	7.8749	0.0386217
OR2M3	7.11316	0.0435736
AC007040.2	7.82549	0.0485617
AC062022.2	7.46691	0.0435736
CASP10	8.57274	0.047274
LINC00608	10.5186	0.0489
SAG	7.27342	0.0491266
MLPH	10.3623	0.0485617
OR7E122P	7.73323	0.0449915
SAMMSON	6.52775	0.0469568
ST3GAL6-AS1	6.61781	0.0489
LINC01192	8.23089	0.0399547
LINC01206	9.07001	0.0174389
WDFY3-AS1	8.78345	0.047274
AC015631.1	8.74594	0.047274
HAND2-AS1	7.58845	0.0435736
AC116351.1	8.01786	0.0399547
POU5F2	7.30723	0.0491266
SH3TC2	7.20483	0.0371578
CARMN	8.13451	0.03998
AL033523.1	6.7181	0.0449915
C6orf132	8.06187	0.0484438
LGSN	10.5603	0.0491266
AL132996.1	8.36141	0.047274
FRK	5.75704	0.0475658
AC092428.1	8.45066	0.0475658
AC011287.1	9.15907	0.0399547
HOXA10-AS	8.7767	0.0399547
ZNF727	11.0398	0.0399547
ZNF736	7.97057	0.0399547
GIMAP5	7.7231	0.047274
TSPYL5	8.89992	0.047274
LINC01608	9.19669	0.0174389
CASC19	7.26684	0.0371578
CCDC26	9.22079	0.0174389
SAXO1	7.14344	0.047274
AL360020.1	5.492	0.0490794
CYLC2	8.20553	0.047274
FCN1	8.38262	0.0399547
LINC02680	8.14555	0.0399547
LINC00840	9.04044	0.0475658
MUC2	9.10544	0.0360821
AC006299.1	7.9746	0.0490794
WT1-AS	10.5633	0.047274
CABP4	8.04519	0.0435736
LINC02754	7.89905	0.0475111
AP001360.1	7.27501	0.0399547
AP004147.1	6.38948	0.0490794
OR8D1	8.5194	0.0435736
OR8A1	8.68609	0.0485617
CRACR2A	6.5834	0.047274
KLRD1	7.7341	0.0449915
AC010198.2	6.2228	0.047274
AC008127.1	8.33176	0.0399547
HOXC11	8.10463	0.0371578
HOXC6	10.5643	0.047274
LINC02397	7.37024	0.047274
FLT1	9.00809	0.0360821
POTEM	7.9632	0.0399547
AL589743.1	9.29562	0.0294479
AL512310.11	11.1068	0.0435736
SIX1	7.76997	0.0491266
AL359220.1	9.7827	0.0201972
MEG3	6.51809	0.0399547
MEG8	8.021	0.0399547
AC103740.1	6.23741	0.0371578
LINC00923	6.8437	0.047274
MYH11	7.01013	0.047274
ACSM2B	8.77293	0.0262442
AC007608.1	7.58388	0.0399547
LINC02181	8.84659	0.047274
AC003043.3	8.79434	0.0435736
LINC00470	7.92589	0.0371578
L3MBTL4-AS1	10.7878	0.047274
AP001033.3	7.30805	0.0371578
MRO	6.40298	0.0490794
OR7A17	8.74108	0.047274
OR10H5	8.50866	0.0449915
ZNF208	11.4499	0.0399547
AC011467.1	10.7886	0.047274
ZNF585A	7.13734	0.0399547
AC008403.3	9.15613	0.0399547
AC006115.2	6.68563	0.0399547
CU638689.4	5.96557	0.0399547
FP671120.5	8.07331	0.0274721
FP236383.3	7.94352	0.0201972
TCP10L	6.29467	0.0490794
DUXAP8_1	9.97528	0.0217824
GPR174	7.55858	0.0475658

## Sheet: Quinpirole+CGS21680
Total Quinpirole preincubated and CGS21680 dosed hMSNs Differentially Expressed Genes
	Quinpirole+CGS21680
Name	Log2fold change	FDR p-value
MROH7	7.99219	0.0186616
LINC01359	6.91152	0.0373458
LINC02805	9.41165	0.0266135
FLG-AS1	9.35	0.0353403
BX470102.2	7.79154	0.0450265
AL357143.1	8.289	0.0373458
RPS10P7	9.31687	0.0353403
OR2M3	7.40464	0.0375452
SAG	8.26117	0.0330671
LINC01192	8.04005	0.0484983
LINC01206	8.97577	0.008456
AC015631.1	9.35065	0.0379039
HAND2-AS1	7.93432	0.0375452
AC116351.1	7.89447	0.0463315
SH3TC2	7.03739	0.0379039
HOXA10-AS	8.69079	0.0486348
IGFBP3	1.88584	0.0350898
ZNF736	7.98065	0.0457888
SERPINE1	2.19686	0.0186616
LINC01608	9.60917	0.008456
CASC19	7.47267	0.0266135
CCDC26	9.34375	0.008456
SAXO1	7.58711	0.0375452
FCN1	9.0721	0.0266135
AL392086.3	8.49321	0.0353403
LINC02680	8.55271	0.0330671
ANKRD1	4.71711	0.0186616
MUC2	9.30726	0.0266135
AP001360.1	7.27523	0.0450265
AC008127.1	8.27482	0.0450265
AC011603.3	6.31001	0.0371113
HOXC11	8.33536	0.0266135
FLT1	8.92581	0.0330671
KLF5	2.03914	0.0186616
POTEM	8.3452	0.0353403
AL589743.1	9.70757	0.0186616
AL359220.1	9.21162	0.0330671
MEG3	6.57738	0.0375452
MYH11	7.31157	0.0450265
ACSM2A	8.51824	0.0450265
ACSM2B	8.36756	0.0330671
CAVIN1	1.61406	0.0450265
LINC00470	7.81732	0.0375452
OR7A17	9.32109	0.0379039
ZNF585A	7.3058	0.0353403
CU638689.4	5.9439	0.0462948
FP671120.5	8.49092	0.0186616
FP236383.3	7.43182	0.0330671
DUXAP8_1	9.95051	0.0199978
LIF	2.61143	0.008456
